# Supplementary material for: Live yeasts accelerate Drosophila melanogaster larval development
Source: J Exp Biol. 2024 Oct 4;227(19):jeb247932. doi: 10.1242/jeb.247932 (PMC11463955; doi:10.1242/jeb.247932)
Supplement: Dataset 1. Excel workbook containing all data presented in the paper. [file jexbio-227-247932-Dataset1.xlsx]

## Sheet: Metadata
Live yeasts accelerate Drosophila melanogaster larval development.
Yanira Jiménez-Padilla, Babafemi Adewusi, Marc-André Lachance and Brent J. Sinclair*
Department of Biology, University of Western Ontario, London, Ontario, Canada, N6A 5B7
*Correspondence to Brent Sinclair
	Email: bsincla7@uwo.ca
Sheet name	Link to metadata	Link to data
Yeast Recovery	Yeast Recovery	Yeast Recovery
Figs. 2, S1B&C	Figs. 2, S1B&C	Figs. 2, S1B&C
Fig. S1A	Fig. S1A	Fig. S1A
Figs. 3 & 4	Figs. 3 & 4	Figs. 3 & 4
Fig. 5	Fig. 5	Fig. 5
Fig. 6	Fig. 6	Fig. 6
Fig. 7	Fig. 7	Fig. 7
Insulin mutants	Insulin mutants	Insulin mutants
Yeast Recovery		Link to data
Data presented in Fig. 1I and in text associated with the recovery of yeast from gnotobiotic flies throughout development.
We prepared 35 vials (5 eggs/vial) with live S. cerevisiae at the same concentrations as the development time experiments (10 µL of 1.3×108 cells/mL)
We selected three vials (at random using random.org) per day and individually homogenized 3 surface sterilized larvae per vial.
We plated the homogenates on YM agar and incubated at 25 °C for 3 days before counting Colony Forming Units (CFU)
The ID column includes the vial number and individual.
Vial numbers on ID column are not in order because they were selected at random.
Eggs collected on September 5, 2023
Flies laid eggs for 3 hours: apple-agar plates without acid at 9 am and collected at 12 pm
Surface sterilized eggs (70 % EtOH for 2 min)
Saccharomyces cerevisiae (92.222.2) plated on September 2, 2023
Vials discarded due to contamination: 4
Figs. 2, S1B&C		Link to Data
Data presented in Figs. 2, S1 and S2; Tables S1 and S2; and text in association with "Live gut yeasts reduce Drosophila development time".
We prepared 12 vials for each treatment to account for possible contamination.
If there was no contamination, we selected ten vials (at random using random.org) and discarded the others to keep a balance design (10 vials/treatment).
The ID column includes the vial number and individual (5 eggs/vial)
Vial numbers on ID column are not in order because they were selected at random.
Larvae that failed to pupate or eclosed are recorded as nd (no data)
The pupariation time and eclosion time in each row were recorded according to the number of pupae or adults in a vial and not necessarily the same individual.
We inspected each vial daily for five days.
Larvae began pupariating on day 6 post-oviposition
We started counting number of pupae in each vial at 7 am on day 6.
Continue counting pupae and then adults every 4 hours (7 am, 11 am, 3 pm, 7 pm, 11 pm).
First adults appeared on day 11.
The experiments takes about 15 days from egg collection to last eclosion.
Data presented in Figs. 2, S2; Tables S1 and S2; and text in association with "Live gut yeasts reduce Drosophila development time".
Code	Treatment
Nm	Native microbiota
Ax	Axenic
LSc	[S. cerevisiae] live
LLk	[L. kluyveri] live
HSc	[S. cerevisiae] heat-killed
HLk	[L. kluyveri] heat-killed
Treatments were prepared by suspending yeast colonies in sterile PBS.
Concentrations are determine by standard curves calibrated to number of cells and absorbance (λ = 560 nm).
Cohort 1
Eggs collected on June 17, 2017
Flies laid eggs for 3 hours: apple-agar plates without acid at 9 am and collected at 12 pm
Surface sterilized eggs (70 % EtOH for 2 min)
Saccharomyces cerevisiae (92.222.2) and Lachancea kluyveri (NRRL Y-12651) plated on June 14, 2017
Vials discarded due to contamination: 6
Cohort 2
Eggs collected on July 8, 2017
Flies laid eggs for 3 hours: apple-agar plates without acid at 9 am and collected at 12 pm
Surface sterilized eggs (70 % EtOH for 2 min)
Saccharomyces cerevisiae (92.222.2) and Lachancea kluyveri (NRRL Y-12651) plated on July 5, 2017
Vials discarded due to contamination: 4
Cohort 3
Eggs collected on November 4, 2017
Flies laid eggs for 3 hours: apple-agar plates without acid at 9 am and collected at 12 pm
Surface sterilized eggs (70 % EtOH for 2 min)
Saccharomyces cerevisiae (92.222.2) and Lachancea kluyveri (NRRL Y-12651) plated on November 1, 2017
Vials discarded due to contamination: 5
Fig. S1A		Link to data
Data presented in Figs. S1A and B; and text in association with "Live gut yeasts reduce Drosophila development time".
We prepared 12 vials for each treatment to account for possible contamination.
If there was no contamination, we selected ten vials (at random using random.org) and discarded the others to keep a balance design (10 vials/treatment).
The ID column includes the vial number and individual (5 eggs/vial)
Vial numbers on ID column are not in order because they were selected at random.
Larvae that failed to pupate or eclosed are recorded as nd (no data)
The pupariation time and eclosion time in each row were recorded according to the number of pupae or adults in a vial and not necessarily the same individual.
We inspected each vial daily for five days.
Larvae began pupariating on day 6 post-oviposition
We started counting number of pupae in each vial at 7 am on day 6.
Continue counting pupae and then adults every 4 hours (7 am, 11 am, 3 pm, 7 pm, 11 pm).
First adults appeared on day 11.
The experiments takes about 15 days from egg collection to last eclosion.
Code	Treatments:
Cc	Conventional colony
Nm	Native microbiota
LSc	[S. cerevisiae] live
Treatments were prepared by suspending yeast colonies in sterile PBS.
Concentrations are determined by standard curves calibrated to number of cells and absorbance (λ = 560 nm).
Cohort 1
Eggs collected on June 22, 2017
Flies laid eggs for 3 hours: apple-agar plates without acid at 9 am and collected at 12 pm
Surface sterilized eggs (70 % EtOH for 2 min)
Saccharomyces cerevisiae (92.222.2) plated on June 19, 2017
Vials discarded due to contamination: 0
Cohort 2
Eggs collected on October 28, 2017
Flies laid eggs for 3 hours: apple-agar plates without acid at 9 am and collected at 12 pm
Surface sterilized eggs (70 % EtOH for 2 min)
Saccharomyces cerevisiae (92.222.2) plated on October 26, 2017
Vials discarded due to contamination: 1
Cohort 3
Eggs collected on December 2, 2017
Flies laid eggs for 3 hours: apple-agar plates without acid at 9 am and collected at 12 pm
Surface sterilized eggs (70 % EtOH for 2 min)
Saccharomyces cerevisiae (92.222.2) plated on November 29, 2017
Vials discarded due to contamination: 1
Figs. 3 & 4		Link to data
Data presented in Figs. 3 and 4; Table S1, and text in association with the effects of multiple concentrations of heat-killed yeasts and nutritional supplements on Development time.
We prepared 12 vials for each treatment to account for possible contamination.
If there was no contamination, we selected ten vials (at random using random.org) and discarded the others to keep a balance design (10 vials/treatment).
The ID column includes the vial number and individual (5 eggs/vial)
Vial numbers on ID column are not in order because they were selected at random.
Larvae that failed to pupate or eclosed are recorded as nd (no data)
The pupariation time and eclosion time in each row were recorded according to the number of pupae or adults in a vial and not necessarily the same individual.
The 100[S. cerevisiae]heat-killed treatment was only included in one cohort and was not used in data analysis.
We inspected each vial daily for five days.
Larvae began pupariating on day 6 post-oviposition
We started counting number of pupae in each vial at 7 am on day 6.
Continue counting pupae and then adults every 4 hours (7 am, 11 am, 3 pm, 7 pm, 11 pm).
First adults appeared on day 11.
The experiments takes about 15 days from egg collection to last eclosion.
Figure 3A
Code	Treatment
Nm	Native microbiota
Ax	Axenic
LSc	[S. cerevisiae] live
1HSc	1×[S. cerevisiae] heat-killed
2HSc	2×[S. cerevisiae] heat-killed
4HSc	4×[S. cerevisiae] heat-killed
8HSc	8×[S. cerevisiae] heat-killed
16HSc	16×[S. cerevisiae] heat-killed
32HSc	32×[S. cerevisiae] heat-killed
100HSc	100×[S. cerevisiae] heat-killed
Treatments were prepared by suspending yeast colonies in sterile PBS.
Concentrations are determine by standard curves calibrated to number of cells and absorbance (λ = 560 nm).
Cohort 1
Eggs collected on July 29, 2017
Flies laid eggs for 3 hours: apple-agar plates without acid at 9 am and collected at 12 pm
Surface sterized eggs (70 % EtOH for 2 min)
Saccharomyces cerevisiae (92.222.2) plated on July 26, 2017
Vials discarded due to contamination: 7
Cohort 2
Eggs collected on September 27, 2017
Flies laid eggs for 3 hours: apple-agar plates without acid at 9 am and collected at 12 pm
Surface sterilized eggs (70 % EtOH for 2 min)
Saccharomyces cerevisiae (92.222.2) plated on September 24, 2017
Vials discarded due to contamination: 8
Cohort 3
Eggs collected on October 14, 2017
Flies laid eggs for 3 hours: apple-agar plates without acid at 9 am and collected at 12 pm
Surface sterilized eggs (70 % EtOH for 2 min)
Saccharomyces cerevisiae (92.222.2) plated on October 11, 2017
Vials discarded due to contamination: 5
Figure 3B
Treatments:
Nm	Native microbiota
Ax	Axenic
LSc	[S. cerevisiae] live
Sup	Supplement (amino acids and B-vitamin)
LSc+Sup	S. cerevisiae + supplement
Treatments were prepared by suspending yeast colonies in sterile PBS.
Concentrations are determine by standard curves calibrated to number of cells and absorbance (λ = 560 nm).
Cohort 1
Eggs collected on March 16, 2019
Flies laid eggs for 3 hours: apple-agar plates without acid at 9 am and collected at 12 pm
Surface sterized eggs (70 % EtOH for 2 min)
Saccharomyces cerevisiae (92.222.2) plated on March 13, 2019
Vials discarded due to contamination: 4
Cohort 2
Eggs collected on April 20, 2019
Flies laid eggs for 3 hours: apple-agar plates without acid at 9 am and collected at 12 pm
Surface sterilized eggs (70 % EtOH for 2 min)
Saccharomyces cerevisiae (92.222.2) plated on April 17, 2019
Vials discarded due to contamination: 6
Cohort 3
Eggs collected on May 25, 2019
Flies laid eggs for 3 hours: apple-agar plates without acid at 9 am and collected at 12 pm
Surface sterilized eggs (70 % EtOH for 2 min)
Saccharomyces cerevisiae (92.222.2) plated on May 22, 2019
Vials discarded due to contamination: 5
Figure 3C
Treatments:
Nm	Native microbiota
Ax	Axenic
LLk	[L. kluyveri] live
1HLk	1×[L. kluyveri] heat-killed
2HLk	2×[L. kluyveri] heat-killed
4HLk	4×[L. kluyveri] heat-killed
8HLk	8×[L. kluyveri] heat-killed
16HLk	16×[L. kluyveri] heat-killed
32HLk	32×[L. kluyveri] heat-killed
100HLk	100×[L. kluyveri] heat-killed
Treatments were prepared by suspending yeast colonies in sterile PBS.
Concentrations are determine by standard curves calibrated to number of cells and absorbance (λ = 560 nm).
Cohort 1
Eggs collected on December 8, 2018
Flies laid eggs for 3 hours: apple-agar plates without acid at 9 am and collected at 12 pm
Surface sterized eggs (70 % EtOH for 2 min)
Lachancea kluyveri (NRRL.Y-12651) plated on December 5, 2018
Vials discarded due to contamination: 7
Cohort 2
Eggs collected on January 19, 2019
Flies laid eggs for 3 hours: apple-agar plates without acid at 9 am and collected at 12 pm
Surface sterilized eggs (70 % EtOH for 2 min)
Lachancea kluyveri (NRRL.Y-12651) plated on January 16, 2019
Vials discarded due to contamination: 5
Cohort 3
Eggs collected on February 16, 2019
Flies laid eggs for 3 hours: apple-agar plates without acid at 9 am and collected at 12 pm
Surface sterilized eggs (70 % EtOH for 2 min)
Lachancea kluyveri (NRRL.Y-12651) plated on February 13, 2019
Vials discarded due to contamination: 8
Figure 3D
Code	Treatment
Nm	Native microbiota
Ax	Axenic
LLk	[L. kluyveri] live
Sup	Supplement (amino acids and B-vitamin)
LLk+Sup	L. kluyveri + supplement
Treatments were prepared by suspending yeast colonies in sterile PBS.
Concentrations are determine by standard curves calibrated to number of cells and absorbance (λ = 560 nm).
Cohort 1
Eggs collected on August 17, 2017
Flies laid eggs for 3 hours: apple-agar plates without acid at 9 am and collected at 12 pm
Surface sterized eggs (70 % EtOH for 2 min)
Lachancea kluyveri (NRRL.Y-12651) plated on August 14, 2017
Vials discarded due to contamination: 4
Cohort 2
Eggs collected on January 13, 2018
Flies laid eggs for 3 hours: apple-agar plates without acid at 9 am and collected at 12 pm
Surface sterilized eggs (70 % EtOH for 2 min)
Lachancea kluyveri (NRRL.Y-12651) plated on January 10, 2018
Vials discarded due to contamination: 4
Cohort 3
Eggs collected on April 21, 2018
Flies laid eggs for 3 hours: apple-agar plates without acid at 9 am and collected at 12 pm
Surface sterilized eggs (70 % EtOH for 2 min)
Lachancea kluyveri (NRRL.Y-12651) plated on April 18, 2018
Vials discarded due to contamination: 6
Figure 4A (Mixed with food)
Code	Treatment
Nm	Native microbiota
Ax	Axenic
LSc	[S. cerevisiae] live
1HSc	1×[S. cerevisiae] heat-killed
2HSc	2×[S. cerevisiae] heat-killed
4HSc	4×[S. cerevisiae] heat-killed
8HSc	8×[S. cerevisiae] heat-killed
16HSc	16×[S. cerevisiae] heat-killed
Treatments were prepared by suspending yeast colonies in sterile PBS.
Concentrations are determine by standard curves calibrated to number of cells and absorbance (λ = 560 nm).
We added five times as much yeast as we would normally pipette onto the surface.
We mixed the yeast suspension thoroughly in the food before autoclaving.
Cohort 1
Eggs collected on September 2, 2017
Flies laid eggs for 3 hours: apple-agar plates without acid at 9 am and collected at 12 pm
Surface sterized eggs (70 % EtOH for 2 min)
Saccharomyces cerevisiae (92.222.2) plated on August 30, 2017
Vials discarded due to contamination: 5
Cohort 2
Eggs collected on November 25, 2017
Flies laid eggs for 3 hours: apple-agar plates without acid at 9 am and collected at 12 pm
Surface sterilized eggs (70 % EtOH for 2 min)
Saccharomyces cerevisiae (92.222.2) plated on November 22, 2017
Vials discarded due to contamination: 6
Cohort 3
Eggs collected on January 27, 2018
Flies laid eggs for 3 hours: apple-agar plates without acid at 9 am and collected at 12 pm
Surface sterilized eggs (70 % EtOH for 2 min)
Saccharomyces cerevisiae (92.222.2) plated on January 24, 2018
Vials discarded due to contamination: 5
Figure 4B (Applied in layers)
Code	Treatment
Nm	Native microbiota
Ax	Axenic
LSc	[S. cerevisiae] live
1HSc	1×[S. cerevisiae] heat-killed
2HSc	2×[S. cerevisiae] heat-killed
4HSc	4×[S. cerevisiae] heat-killed
8HSc	8×[S. cerevisiae] heat-killed
16HSc	16×[S. cerevisiae] heat-killed
Treatments were prepared by suspending yeast colonies in sterile PBS.
Concentrations are determine by standard curves calibrated to number of cells and absorbance (λ = 560 nm).
We added five times as much yeast as we would normally pipette onto the surface.
We pipetted the normal amount of yeast every 0.5 cm of sterile food.
Cohort 1
Eggs collected on February 24, 2018
Flies laid eggs for 3 hours: apple-agar plates without acid at 9 am and collected at 12 pm
Surface sterized eggs (70 % EtOH for 2 min)
Saccharomyces cerevisiae (92.222.2) plated on February 21, 2018
Vials discarded due to contamination: 7
Cohort 2
Eggs collected on March 24, 2018
Flies laid eggs for 3 hours: apple-agar plates without acid at 9 am and collected at 12 pm
Surface sterilized eggs (70 % EtOH for 2 min)
Saccharomyces cerevisiae (92.222.2) plated on March 21, 2018
Vials discarded due to contamination: 5
Cohort 3
Eggs collected on May 12, 2018
Flies laid eggs for 3 hours: apple-agar plates without acid at 9 am and collected at 12 pm
Surface sterilized eggs (70 % EtOH for 2 min)
Saccharomyces cerevisiae (92.222.2) plated on May 9, 2018
Vials discarded due to contamination: 4
Fig. 5		Link to data
Data presented in Fig. 5, Table S1 and text in association with the effects of yeasts on larval development time.
We prepared 12 vials for each treatment to account for possible contamination.
If there was no contamination, we selected ten vials (at random using random.org) and discarded the others to keep a balance design (10 vials/treatment).
The ID column includes the vial number and individual (5 eggs/vial)
Vial numbers on ID column are not in order because they were selected at random.
Larvae that failed to pupate or eclosed are recorded as nd (no data)
We inspected each vial daily for five days.
Larvae began pupariating on day 6 post-oviposition
We started counting number of pupae in each vial at 7 am on day 6.
Continue counting pupae and then adults every 4 hours (7 am, 11 am, 3 pm, 7 pm, 11 pm).
First adults appeared on day 11.
The experiments takes about 15 days from egg collection to last eclosion.
Figure 5A
The pupariation time and eclosion time in each larvae were recorded to determine pupation duration.
The mean of the pupation time per vial was used for statistical analyses and graphs.
The analyses included all treatments but were separated for graphical representation.
code	treatment
Nm	Native microbiota
Ax	Axenic
LSc	[S. cerevisiae] live
LLk	[L. kluyveri] live
1HSc	1×[S. cerevisiae] heat-killed
1HLk	1×[L. kluyveri] heat-killed
8HSc	8×[S. cerevisiae] heat-killed
8HLk	8×[L. kluyveri] heat-killed
Treatments were prepared by suspending yeast colonies in sterile PBS.
Concentrations are determine by standard curves calibrated to number of cells and absorbance (λ = 560 nm).
Cohort 1
Eggs collected on September 4, 2020
Flies laid eggs for 3 hours: apple-agar plates without acid at 9 am and collected at 12 pm
Surface sterized eggs (70 % EtOH for 2 min)
Saccharomyces cerevisiae (92.222.2) and Lachancea kluyveri (NRRL.Y-12651) plated on September 1, 2020
Vials discarded due to contamination: 7
Cohort 2
Eggs collected on September 26, 2020
Flies laid eggs for 3 hours: apple-agar plates without acid at 9 am and collected at 12 pm
Surface sterilized eggs (70 % EtOH for 2 min)
Saccharomyces cerevisiae (92.222.2) and Lachancea kluyveri (NRRL.Y-12651) plated on September 23, 2020
Vials discarded due to contamination: 5
Cohort 3
Eggs collected on October 17, 2020
Flies laid eggs for 3 hours: apple-agar plates without acid at 9 am and collected at 12 pm
Surface sterilized eggs (70 % EtOH for 2 min)
Saccharomyces cerevisiae (92.222.2) and Lachancea kluyveri (NRRL.Y-12651) plated on October 14, 2020
Vials discarded due to contamination: 8
Figure 5B
code	treatment
Nm	Native microbiota
Ax	Axenic
LSc	[S. cerevisiae] live
D1LSc	[S. cerevisiae] live, given on day 1
D2LSc	[S. cerevisiae] live, given on day 2
D3LSc	[S. cerevisiae] live, given on day 3
D4LSc	[S. cerevisiae] live, given on day 4
D5LSc	[S. cerevisiae] live, given on day 5
D6LSc	[S. cerevisiae] live, given on day 6
D7LSc	[S. cerevisiae] live, given on day 7
Treatments were prepared by suspending yeast colonies in sterile PBS.
Concentrations are determine by standard curves calibrated to number of cells and absorbance (λ = 560 nm).
Cohort 1
Eggs collected on February 19, 2018
Flies laid eggs for 3 hours: apple-agar plates without acid at 9 am and collected at 12 pm
Surface sterized eggs (70 % EtOH for 2 min)
Saccharomyces cerevisiae (92.222.2) plated on February 16, 2018 and every day until 7 plates
Vials discarded due to contamination: 4
Cohort 2
Eggs collected on May 19, 2018
Flies laid eggs for 3 hours: apple-agar plates without acid at 9 am and collected at 12 pm
Surface sterilized eggs (70 % EtOH for 2 min)
Saccharomyces cerevisiae (92.222.2) plated on May 16, 2018 and every day until 7 plates
Vials discarded due to contamination: 4
Cohort 3
Eggs collected on June 23, 2018
Flies laid eggs for 3 hours: apple-agar plates without acid at 9 am and collected at 12 pm
Surface sterilized eggs (70 % EtOH for 2 min)
Saccharomyces cerevisiae (92.222.2) plated on June 20, 2018 and every day until 7 plates
Vials discarded due to contamination: 6
Figure 5C
Code	Treatment
Nm	Native microbiota
Ax	Axenic
LLk	[L. kluyveri] live
D1LLk	[L. kluyveri] live, given on day 1
D2LLK	[L. kluyveri] live, given on day 2
D3LLk	[L. kluyveri] live, given on day 3
D4LLk	[L. kluyveri] live, given on day 4
D5LLk	[L. kluyveri] live, given on day 5
D6LLk	[L. kluyveri] live, given on day 6
D7LLk	[L. kluyveri] live, given on day 7
Treatments were prepared by suspending yeast colonies in sterile PBS.
Concentrations are determine by standard curves calibrated to number of cells and absorbance (λ = 560 nm).
Cohort 1
Eggs collected on October 17, 2018
Flies laid eggs for 3 hours: apple-agar plates without acid at 9 am and collected at 12 pm
Surface sterized eggs (70 % EtOH for 2 min)
Lachancea kluyveri (NRRL.Y-12651) plated on October 14, 2018 and every day until 7 plates
Vials discarded due to contamination: 4
Cohort 2
Eggs collected on November 10, 2018
Flies laid eggs for 3 hours: apple-agar plates without acid at 9 am and collected at 12 pm
Surface sterilized eggs (70 % EtOH for 2 min)
Lachancea kluyveri (NRRL.Y-12651) plated on November 7, 2018 and every day until 7 plates
Vials discarded due to contamination: 4
Cohort 3
Eggs collected on October 12, 2019
Flies laid eggs for 3 hours: apple-agar plates without acid at 9 am and collected at 12 pm
Surface sterilized eggs (70 % EtOH for 2 min)
Lachancea kluyveri (NRRL.Y-12651) plated on October 9, 2019 and every day until 7 plates
Vials discarded due to contamination: 6
Fig. 6		Link to data
Data presented in Fig. 6, Table S3; and text in association with "Live yeasts accelerate larval development without body size trade-off".
We prepared 12 vials for each treatment to account for possible contamination.
If there was no contamination, we selected ten vials (at random using random.org) and discarded the others to keep a balance design (10 vials/treatment).
The ID column includes the vial number and individual (5 eggs/vial).
Vial numbers on ID column are not in order because they were selected at random.
Larvae that failed to pupate or eclosed are recorded as nd (no data)
Data presented per vial, not necessarily in the order of collection. Only complete data sets are presented (individuals with recorded sex, mass, and eclosion time).
We inspected each vial daily for five days.
Larvae began pupariating on day 6 post-oviposition
We started counting number of pupae in each vial at 7 am on day 6.
Continue counting pupae and then adults every 4 hours (7 am, 11 am, 3 pm, 7 pm, 11 pm).
First adults appeared on day 11.
The experiments takes about 15 days from egg collection to last eclosion.
Code	Treatment
Nm	Native microbiota
Ax	Axenic
LSc	[S. cerevisiae] live
LLk	[L. kluyveri] live
HSc	[S. cerevisiae] heat-killed
HLk	[L. kluyveri] heat-killed
Treatments were prepared by suspending yeast colonies in sterile PBS.
Concentrations are determine by standard curves calibrated to number of cells and absorbance (λ = 560 nm).
Cohort 1
Eggs collected on June 3, 2017
Flies laid eggs for 3 hours: apple-agar plates without acid at 9 am and collected at 12 pm
Surface sterilized eggs (70 % EtOH for 2 min)
Saccharomyces cerevisiae (92.222.2) and Lachancea kluyveri (NRRL Y-12651) plated on May 31, 2017
Vials discarded due to contamination: 6
Cohort 2
Eggs collected on December 16, 2017
Flies laid eggs for 3 hours: apple-agar plates without acid at 9 am and collected at 12 pm
Surface sterilized eggs (70 % EtOH for 2 min)
Saccharomyces cerevisiae (92.222.2) and Lachancea kluyveri (NRRL Y-12651) plated on December 13, 2017
Vials discarded due to contamination: 4
Cohort 3
Eggs collected on April 6, 2018
Flies laid eggs for 3 hours: apple-agar plates without acid at 9 am and collected at 12 pm
Surface sterilized eggs (70 % EtOH for 2 min)
Saccharomyces cerevisiae (92.222.2) and Lachancea kluyveri (NRRL Y-12651) plated on April 3, 2018
Vials discarded due to contamination: 5
Fig. 7		Link to data
Data presented in Fig. 7, Table S1; and text in association with 3rd instar larvae feeding rate and larval stage per day.
We prepared 10 vials for each treatment to account for possible contamination.
If there was no contamination, we selected five vials (at random using random.org) and discarded the others to keep a balanced design (5 vials/treatment, 3 larvae/ vial).
The ID column includes the vial number and individual (5 eggs/vial)
Vial numbers on ID column are not in order because they were selected at random.
We recorded feeding lunges as the number of mouth hook extensions per minute
The average of three one minute trials was used in the data analysis.
For all treatments, we used the 3rd instar on the second day after molting.
A second set of vials was allowed to pupate to ensure development time matched previous experiments and to record pupae weight.
Code	Treatment
Nm	Native microbiota
Ax	Axenic
LSc	[S. cerevisiae] live
8HSc	8×[S. cerevisiae] heat-killed
Treatments were prepared by suspending yeast colonies in sterile PBS.
Concentrations are determine by standard curves calibrated to number of cells and absorbance (λ = 560 nm).
Eggs collected on September 3, 2023
Flies laid eggs for 3 hours: apple-agar plates without acid at 9 am and collected at 12 pm
Surface sterilized eggs (70 % EtOH for 2 min)
Saccharomyces cerevisiae (92.222.2) plated on August 31, 2023
Vials discarded due to contamination: 3
Insulin mutants		Link to data
Data presented in Fig. S3 and text in association with the effects of yeasts on larval development time of mutant lines.
We prepared 12 vials for each treatment to account for possible contamination.
If there was no contamination, we selected ten vials (at random using random.org) and discarded the others to keep a balance design (10 vials/treatment).
The ID column includes the vial number and individual (5 eggs/vial)
Vial numbers on ID column are not in order because they were selected at random.
The pupariation time was recorded for the 4th pupa (80 % of the larvae in each vial)
The wild type data is from the same experiment as in Figs. 3A and S10A downsample to once a day to serve as a comparison.
We inspected each vial daily for five days.
Larvae began pupariating on day 6 post-oviposition
We started counting the number of pupae in each vial at 7 am on day 6 until pupation stopped in all treatments/
Code	Treatment
Nm	Native microbiota
Ax	Axenic
LSc	[S. cerevisiae] live
LLk	[L. kluyveri] live
1HSc	1×[S. cerevisiae] heat-killed
1HLk	1×[L. kluyveri] heat-killed
8HSc	8×[S. cerevisiae] heat-killed
8HLk	8×[L. kluyveri] heat-killed
Treatments were prepared by suspending yeast colonies in sterile PBS.
Concentrations are determine by standard curves calibrated to number of cells and absorbance (λ = 560 nm).
Wild type
Cohort 1
Eggs collected on September 4, 2020
Flies laid eggs for 3 hours: apple-agar plates without acid at 9 am and collected at 12 pm
Surface sterized eggs (70 % EtOH for 2 min)
Saccharomyces cerevisiae (92.222.2) and Lachancea kluyveri (NRRL.Y-12651) plated on September 1, 2020
Vials discarded due to contamination: 7
Cohort 2
Eggs collected on September 26, 2020
Flies laid eggs for 3 hours: apple-agar plates without acid at 9 am and collected at 12 pm
Surface sterilized eggs (70 % EtOH for 2 min)
Saccharomyces cerevisiae (92.222.2) and Lachancea kluyveri (NRRL.Y-12651) plated on September 23, 2020
Vials discarded due to contamination: 5
Cohort 3
Eggs collected on October 17, 2020
Flies laid eggs for 3 hours: apple-agar plates without acid at 9 am and collected at 12 pm
Surface sterilized eggs (70 % EtOH for 2 min)
Saccharomyces cerevisiae (92.222.2) and Lachancea kluyveri (NRRL.Y-12651) plated on October 14, 2020
Vials discarded due to contamination: 8
dilp2
A set of 10 vials of Wild-type D. melanogaster inoculated with live S. cerevisiae was included as internal control (indicated as WT+LSc treatment).
Cohort 1
Eggs collected on November 17 2019
Flies laid eggs for 3 hours: apple-agar plates without acid at 9 am and collected at 12 pm
Surface sterized eggs (70 % EtOH for 2 min)
Saccharomyces cerevisiae (92.222.2) and Lachancea kluyveri (NRRL.Y-12651) plated on November 14, 2019
Vials discarded due to contamination: 8
Cohort 2
Eggs collected on December 6, 2019
Flies laid eggs for 3 hours: apple-agar plates without acid at 9 am and collected at 12 pm
Surface sterilized eggs (70 % EtOH for 2 min)
Saccharomyces cerevisiae (92.222.2) and Lachancea kluyveri (NRRL.Y-12651) plated on December 3, 2019
Vials discarded due to contamination: 7
Cohort 3
Eggs collected on January 11, 2020
Flies laid eggs for 3 hours: apple-agar plates without acid at 9 am and collected at 12 pm
Surface sterilized eggs (70 % EtOH for 2 min)
Saccharomyces cerevisiae (92.222.2) and Lachancea kluyveri (NRRL.Y-12651) plated on January 8, 2020
Vials discarded due to contamination: 5
chico
A set of 10 vials of Wild-type D. melanogaster inoculated with live S. cerevisiae was included as internal control (indicated as WT+LSc treatment).
Cohort 1
Eggs collected on February 8, 2020
Flies laid eggs for 3 hours: apple-agar plates without acid at 9 am and collected at 12 pm
Surface sterized eggs (70 % EtOH for 2 min)
Saccharomyces cerevisiae (92.222.2) and Lachancea kluyveri (NRRL.Y-12651) plated on February 5, 2020
Vials discarded due to contamination: 3
Cohort 2
Eggs collected on March 28, 2020
Flies laid eggs for 3 hours: apple-agar plates without acid at 9 am and collected at 12 pm
Surface sterilized eggs (70 % EtOH for 2 min)
Saccharomyces cerevisiae (92.222.2) and Lachancea kluyveri (NRRL.Y-12651) plated on March 25, 2020
Vials discarded due to contamination: 7
Cohort 3
Eggs collected on April 11, 2020
Flies laid eggs for 3 hours: apple-agar plates without acid at 9 am and collected at 12 pm
Surface sterilized eggs (70 % EtOH for 2 min)
Saccharomyces cerevisiae (92.222.2) and Lachancea kluyveri (NRRL.Y-12651) plated on April 8, 2020
Vials discarded due to contamination: 8

## Sheet: Yeast Recovery
Link to metadata
Date	Development day	Development stage	Vial	ID	CFU
2023-09-06	1	Egg	L1	L1.1	0
2023-09-06	1	Egg	L1	L1.2	0
2023-09-06	1	Egg	L1	L1.3	0
2023-09-06	1	1st instar	L2	L2.1	8
2023-09-06	1	1st instar	L2	L2.2	175
2023-09-06	1	Egg	L2	L2.3	0
2023-09-06	1	Egg	L3	L3.1	0
2023-09-06	1	Egg	L3	L3.2	0
2023-09-06	1	1st instar	L3	L3.2	29
2023-09-07	2	1st instar	L33	L33.1	36800
2023-09-07	2	1st instar	L33	L33.2	85824
2023-09-07	2	1st instar	L33	L33.3	69344
2023-09-07	2	1st instar	L18	L18.1	58688
2023-09-07	2	1st instar	L18	L18.2	34912
2023-09-07	2	1st instar	L18	L18.3	24704
2023-09-07	2	1st instar	L13	L13.1	67232
2023-09-07	2	1st instar	L13	L13.2	75520
2023-09-07	2	1st instar	L13	L13.3	45408
2023-09-08	3	2nd instar	L4	L4.1	119648
2023-09-08	3	2nd instar	L4	L4.2	53792
2023-09-08	3	2nd instar	L4	L4.3	129056
2023-09-08	3	2nd instar	L5	L5.1	166144
2023-09-08	3	2nd instar	L5	L5.2	125344
2023-09-08	3	2nd instar	L5	L5.3	179616
2023-09-08	3	2nd instar	L6	L6.1	78304
2023-09-08	3	2nd instar	L6	L6.2	177888
2023-09-08	3	2nd instar	L6	L6.3	92640
2023-09-09	4	3rd feeding instar	L29	L29.1	18880
2023-09-09	4	3rd feeding instar	L29	L29.2	40320
2023-09-09	4	3rd feeding instar	L29	L29.3	34176
2023-09-09	4	3rd feeding instar	L12	L12.1	46720
2023-09-09	4	3rd feeding instar	L12	L12.2	60224
2023-09-09	4	3rd feeding instar	L12	L12.3	49088
2023-09-09	4	3rd feeding instar	L15	L15.1	60300
2023-09-09	4	3rd feeding instar	L15	L15.2	74500
2023-09-09	4	3rd feeding instar	L15	L15.3	51900
2023-09-10	5	3rd feeding instar	L7	L7.1	174100
2023-09-10	5	3rd feeding instar	L7	L7.2	179100
2023-09-10	5	3rd feeding instar	L7	L7.3	110600
2023-09-10	5	3rd feeding instar	L21	L21.1	199200
2023-09-10	5	3rd feeding instar	L21	L21.2	117700
2023-09-10	5	3rd feeding instar	L21	L21.3	84500
2023-09-10	5	3rd feeding instar	L14	L14.1	62500
2023-09-10	5	3rd feeding instar	L14	L14.2	136500
2023-09-10	5	3rd feeding instar	L14	L14.3	155500
2023-09-11	6	Wandering 3rd instar	L8	L8.1	6700
2023-09-11	6	White pupa	L8	L8.2	300
2023-09-11	6	Amber pupae (no pharate yet)	L8	L8.3	7100
2023-09-11	6	Wandering 3rd instar	L27	L27.1	1100
2023-09-11	6	white pupa	L27	L27.2	300
2023-09-11	6	Amber pupae (no pharate)	L27	L27.3	1300
2023-09-11	6	White pupa	L10	L10.1	300
2023-09-11	6	White pupa	L10	L10.2	2300
2023-09-11	6	Amber pupa	L10	L10.3	6300
2023-09-12	7	Amber pupa	L20	L20.1	11904
2023-09-12	7	White pupa	L20	L20.2	6400
2023-09-12	7	Amber pupa	L20	L20.3	8704
2023-09-12	7	White pupa	L11	L11.1	7552
2023-09-12	7	White pupa	L11	L11.2	4096
2023-09-12	7	Amber pupa	L11	L11.3	6976
2023-09-12	7	Amber pupa	L24	L24.1	3328
2023-09-12	7	Amber pupa	L24	L24.2	9344
2023-09-12	7	White pupa	L24	L24.3	5504
2023-09-13	8	Amber pupa	L9	L9.1	59136
2023-09-13	8	Amber pupa	L9	L9.2	88704
2023-09-13	8	Amber pupa	L9	L9.3	56192
2023-09-13	8	Amber pupa	L16	L16.1	113280
2023-09-13	8	Amber pupa	L16	L16.2	95296
2023-09-13	8	Amber pupa	L16	L16.3	111040
2023-09-13	8	Pharate	L26	L26.1	52608
2023-09-13	8	Amber pupa	L26	L26.2	123456
2023-09-13	8	Amber pupa	L26	L26.3	49856
2023-09-14	9	Pharate	L22	L22.1	66200
2023-09-14	9	Pharate	L22	L22.2	89300
2023-09-14	9	Pharate	L22	L22.3	63900
2023-09-14	9	Pharate	L25	L25.1	108500
2023-09-14	9	Pharate	L25	L25.2	94500
2023-09-14	9	Pharate	L25	L25.3	106800
2023-09-14	9	Pharate	L17	L17.1	56100
2023-09-14	9	Pharate	L17	L17.2	116500
2023-09-14	9	Pharate	L17	L17.3	69000

## Sheet: Figs. 2, S1B&C
Link to metadata
Cohort	Treatment	Vial	Individual	Pupariation time (hours)	Eclosion time (hours)
1	Nm	10	1	139	267
1	Nm	10	2	163	271
1	Nm	10	3	163	271
1	Nm	10	4	179	283
1	Nm	10	5	179	291
1	Nm	3	1	147	259
1	Nm	3	2	163	267
1	Nm	3	3	163	275
1	Nm	3	4	171	275
1	Nm	3	5	nd	nd
1	Nm	6	1	147	267
1	Nm	6	2	147	275
1	Nm	6	3	171	275
1	Nm	6	4	171	275
1	Nm	6	5	187	287
1	Nm	1	1	151	263
1	Nm	1	2	151	263
1	Nm	1	3	151	271
1	Nm	1	4	151	271
1	Nm	1	5	187	287
1	Nm	7	1	139	259
1	Nm	7	2	151	267
1	Nm	7	3	167	275
1	Nm	7	4	167	275
1	Nm	7	5	171	nd
1	Nm	9	1	143	259
1	Nm	9	2	155	283
1	Nm	9	3	163	271
1	Nm	9	4	175	283
1	Nm	9	5	187	283
1	Nm	2	1	151	267
1	Nm	2	2	151	267
1	Nm	2	3	151	275
1	Nm	2	4	175	283
1	Nm	2	5	187	291
1	Nm	12	1	147	263
1	Nm	12	2	163	263
1	Nm	12	3	163	275
1	Nm	12	4	163	283
1	Nm	12	5	191	287
1	Nm	11	1	151	259
1	Nm	11	2	155	259
1	Nm	11	3	163	275
1	Nm	11	4	171	275
1	Nm	11	5	nd	nd
1	Nm	8	1	142	267
1	Nm	8	2	163	267
1	Nm	8	3	171	267
1	Nm	8	4	179	275
1	Nm	8	5	187	291
1	Ax	10	1	187	295
1	Ax	10	2	203	307
1	Ax	10	3	203	307
1	Ax	10	4	239	315
1	Ax	10	5	247	nd
1	Ax	4	1	195	299
1	Ax	4	2	199	311
1	Ax	4	3	211	323
1	Ax	4	4	227	323
1	Ax	4	5	nd	nd
1	Ax	11	1	195	291
1	Ax	11	2	195	299
1	Ax	11	3	215	299
1	Ax	11	4	235	311
1	Ax	11	5	235	319
1	Ax	7	1	195	299
1	Ax	7	2	199	307
1	Ax	7	3	211	311
1	Ax	7	4	235	311
1	Ax	7	5	239	323
1	Ax	12	1	191	295
1	Ax	12	2	195	307
1	Ax	12	3	199	315
1	Ax	12	4	219	315
1	Ax	12	5	235	331
1	Ax	8	1	171	291
1	Ax	8	2	191	291
1	Ax	8	3	199	307
1	Ax	8	4	211	307
1	Ax	8	5	243	307
1	Ax	1	1	171	287
1	Ax	1	2	199	307
1	Ax	1	3	215	307
1	Ax	1	4	215	315
1	Ax	1	5	227	nd
1	Ax	5	1	191	295
1	Ax	5	2	195	307
1	Ax	5	3	211	307
1	Ax	5	4	227	315
1	Ax	5	5	235	319
1	Ax	2	1	187	295
1	Ax	2	2	199	307
1	Ax	2	3	211	307
1	Ax	2	4	223	307
1	Ax	2	5	223	331
1	Ax	3	1	187	295
1	Ax	3	2	191	299
1	Ax	3	3	191	311
1	Ax	3	4	211	315
1	Ax	3	5	235	nd
1	LSc	6	1	139	263
1	LSc	6	2	139	271
1	LSc	6	3	147	271
1	LSc	6	4	167	283
1	LSc	6	5	167	283
1	LSc	4	1	151	259
1	LSc	4	2	151	267
1	LSc	4	3	155	271
1	LSc	4	4	167	271
1	LSc	4	5	175	283
1	LSc	10	1	139	263
1	LSc	10	2	147	267
1	LSc	10	3	163	271
1	LSc	10	4	167	271
1	LSc	10	5	199	nd
1	LSc	3	1	143	263
1	LSc	3	2	143	271
1	LSc	3	3	155	275
1	LSc	3	4	155	283
1	LSc	3	5	167	nd
1	LSc	8	1	139	263
1	LSc	8	2	155	263
1	LSc	8	3	167	271
1	LSc	8	4	171	275
1	LSc	8	5	191	287
1	LSc	2	1	155	259
1	LSc	2	2	155	259
1	LSc	2	3	167	267
1	LSc	2	4	191	271
1	LSc	2	5	199	283
1	LSc	5	1	139	259
1	LSc	5	2	147	263
1	LSc	5	3	167	283
1	LSc	5	4	187	283
1	LSc	5	5	203	283
1	LSc	12	1	139	263
1	LSc	12	2	139	267
1	LSc	12	3	155	267
1	LSc	12	4	155	283
1	LSc	12	5	187	283
1	LSc	7	1	143	267
1	LSc	7	2	155	267
1	LSc	7	3	171	283
1	LSc	7	4	187	283
1	LSc	7	5	199	nd
1	LSc	1	1	139	263
1	LSc	1	2	155	267
1	LSc	1	3	155	267
1	LSc	1	4	171	271
1	LSc	1	5	195	nd
1	LLk	1	1	143	259
1	LLk	1	2	151	263
1	LLk	1	3	151	271
1	LLk	1	4	171	283
1	LLk	1	5	199	291
1	LLk	11	1	167	259
1	LLk	11	2	167	259
1	LLk	11	3	167	271
1	LLk	11	4	171	283
1	LLk	11	5	187	nd
1	LLk	2	1	143	259
1	LLk	2	2	155	263
1	LLk	2	3	163	267
1	LLk	2	4	167	271
1	LLk	2	5	187	287
1	LLk	8	1	155	259
1	LLk	8	2	163	263
1	LLk	8	3	163	275
1	LLk	8	4	175	283
1	LLk	8	5	179	283
1	LLk	10	1	143	263
1	LLk	10	2	163	263
1	LLk	10	3	179	271
1	LLk	10	4	179	283
1	LLk	10	5	211	nd
1	LLk	3	1	147	263
1	LLk	3	2	151	263
1	LLk	3	3	155	267
1	LLk	3	4	175	271
1	LLk	3	5	191	287
1	LLk	9	1	143	259
1	LLk	9	2	143	267
1	LLk	9	3	163	275
1	LLk	9	4	171	283
1	LLk	9	5	187	291
1	LLk	7	1	155	263
1	LLk	7	2	163	263
1	LLk	7	3	167	271
1	LLk	7	4	187	271
1	LLk	7	5	187	287
1	LLk	5	1	151	259
1	LLk	5	2	163	267
1	LLk	5	3	171	283
1	LLk	5	4	187	283
1	LLk	5	5	nd	nd
1	LLk	4	1	143	263
1	LLk	4	2	151	263
1	LLk	4	3	155	271
1	LLk	4	4	163	275
1	LLk	4	5	163	283
1	HSc	8	1	191	291
1	HSc	8	2	203	295
1	HSc	8	3	203	311
1	HSc	8	4	227	311
1	HSc	8	5	235	nd
1	HSc	2	1	171	287
1	HSc	2	2	191	291
1	HSc	2	3	211	299
1	HSc	2	4	215	311
1	HSc	2	5	223	319
1	HSc	7	1	179	295
1	HSc	7	2	191	299
1	HSc	7	3	203	299
1	HSc	7	4	219	307
1	HSc	7	5	235	315
1	HSc	3	1	191	287
1	HSc	3	2	195	287
1	HSc	3	3	203	295
1	HSc	3	4	219	311
1	HSc	3	5	219	nd
1	HSc	10	1	191	287
1	HSc	10	2	195	295
1	HSc	10	3	215	295
1	HSc	10	4	215	307
1	HSc	10	5	219	319
1	HSc	9	1	195	291
1	HSc	9	2	203	291
1	HSc	9	3	215	299
1	HSc	9	4	223	311
1	HSc	9	5	235	323
1	HSc	1	1	195	287
1	HSc	1	2	215	291
1	HSc	1	3	223	307
1	HSc	1	4	223	307
1	HSc	1	5	235	319
1	HSc	5	1	195	295
1	HSc	5	2	199	307
1	HSc	5	3	243	307
1	HSc	5	4	247	311
1	HSc	5	5	nd	315
1	HSc	11	1	179	291
1	HSc	11	2	195	307
1	HSc	11	3	215	307
1	HSc	11	4	227	319
1	HSc	11	5	227	nd
1	HSc	12	1	179	307
1	HSc	12	2	195	307
1	HSc	12	3	227	307
1	HSc	12	4	227	307
1	HSc	12	5	227	315
1	HLk	3	1	191	295
1	HLk	3	2	199	307
1	HLk	3	3	211	311
1	HLk	3	4	215	311
1	HLk	3	5	235	331
1	HLk	10	1	179	295
1	HLk	10	2	179	311
1	HLk	10	3	211	311
1	HLk	10	4	235	311
1	HLk	10	5	nd	nd
1	HLk	12	1	199	287
1	HLk	12	2	199	295
1	HLk	12	3	199	299
1	HLk	12	4	215	295
1	HLk	12	5	227	315
1	HLk	4	1	175	291
1	HLk	4	2	195	295
1	HLk	4	3	195	315
1	HLk	4	4	215	315
1	HLk	4	5	223	319
1	HLk	2	1	179	283
1	HLk	2	2	187	295
1	HLk	2	3	199	295
1	HLk	2	4	199	307
1	HLk	2	5	223	315
1	HLk	6	1	187	295
1	HLk	6	2	195	307
1	HLk	6	3	199	307
1	HLk	6	4	219	311
1	HLk	6	5	219	319
1	HLk	1	1	187	287
1	HLk	1	2	215	291
1	HLk	1	3	227	307
1	HLk	1	4	227	311
1	HLk	1	5	239	315
1	HLk	8	1	191	287
1	HLk	8	2	199	287
1	HLk	8	3	211	299
1	HLk	8	4	211	299
1	HLk	8	5	227	nd
1	HLk	5	1	179	307
1	HLk	5	2	187	307
1	HLk	5	3	211	307
1	HLk	5	4	227	307
1	HLk	5	5	227	311
1	HLk	9	1	187	283
1	HLk	9	2	211	311
1	HLk	9	3	211	311
1	HLk	9	4	211	311
1	HLk	9	5	235	nd
2	Nm	7	1	151	259
2	Nm	7	2	151	267
2	Nm	7	3	167	271
2	Nm	7	4	167	283
2	Nm	7	5	187	nd
2	Nm	3	1	147	259
2	Nm	3	2	147	267
2	Nm	3	3	155	267
2	Nm	3	4	163	267
2	Nm	3	5	175	283
2	Nm	11	1	151	263
2	Nm	11	2	163	271
2	Nm	11	3	163	271
2	Nm	11	4	175	283
2	Nm	11	5	175	nd
2	Nm	9	1	143	259
2	Nm	9	2	151	259
2	Nm	9	3	155	267
2	Nm	9	4	175	271
2	Nm	9	5	195	nd
2	Nm	5	1	147	259
2	Nm	5	2	155	263
2	Nm	5	3	167	271
2	Nm	5	4	175	283
2	Nm	5	5	195	287
2	Nm	10	1	143	263
2	Nm	10	2	155	271
2	Nm	10	3	163	271
2	Nm	10	4	171	271
2	Nm	10	5	187	287
2	Nm	6	1	143	259
2	Nm	6	2	155	267
2	Nm	6	3	171	267
2	Nm	6	4	171	271
2	Nm	6	5	191	271
2	Nm	8	1	147	259
2	Nm	8	2	163	263
2	Nm	8	3	163	271
2	Nm	8	4	167	283
2	Nm	8	5	199	291
2	Nm	1	1	143	263
2	Nm	1	2	155	267
2	Nm	1	3	163	267
2	Nm	1	4	179	271
2	Nm	1	5	187	283
2	Nm	12	1	143	263
2	Nm	12	2	163	271
2	Nm	12	3	163	271
2	Nm	12	4	179	283
2	Nm	12	5	nd	nd
2	Ax	8	1	187	291
2	Ax	8	2	203	307
2	Ax	8	3	203	307
2	Ax	8	4	239	315
2	Ax	8	5	247	nd
2	Ax	5	1	195	295
2	Ax	5	2	199	307
2	Ax	5	3	211	307
2	Ax	5	4	227	319
2	Ax	5	5	247	331
2	Ax	11	1	195	299
2	Ax	11	2	195	307
2	Ax	11	3	215	311
2	Ax	11	4	235	315
2	Ax	11	5	235	319
2	Ax	2	1	195	291
2	Ax	2	2	199	291
2	Ax	2	3	211	307
2	Ax	2	4	235	307
2	Ax	2	5	239	319
2	Ax	3	1	191	299
2	Ax	3	2	195	311
2	Ax	3	3	199	311
2	Ax	3	4	219	315
2	Ax	3	5	235	323
2	Ax	12	1	171	295
2	Ax	12	2	191	295
2	Ax	12	3	199	307
2	Ax	12	4	211	307
2	Ax	12	5	243	nd
2	Ax	1	1	179	295
2	Ax	1	2	199	295
2	Ax	1	3	215	307
2	Ax	1	4	215	319
2	Ax	1	5	nd	nd
2	Ax	7	1	191	291
2	Ax	7	2	195	307
2	Ax	7	3	211	307
2	Ax	7	4	227	315
2	Ax	7	5	235	323
2	Ax	6	1	187	295
2	Ax	6	2	199	307
2	Ax	6	3	211	311
2	Ax	6	4	223	315
2	Ax	6	5	223	323
2	Ax	9	1	187	295
2	Ax	9	2	191	307
2	Ax	9	3	191	307
2	Ax	9	4	211	311
2	Ax	9	5	235	319
2	LSc	11	1	139	263
2	LSc	11	2	139	267
2	LSc	11	3	147	267
2	LSc	11	4	167	267
2	LSc	11	5	167	283
2	LSc	7	1	151	259
2	LSc	7	2	151	259
2	LSc	7	3	155	267
2	LSc	7	4	167	283
2	LSc	7	5	191	287
2	LSc	3	1	139	259
2	LSc	3	2	147	267
2	LSc	3	3	163	275
2	LSc	3	4	167	275
2	LSc	3	5	nd	nd
2	LSc	12	1	143	259
2	LSc	12	2	1443	267
2	LSc	12	3	155	267
2	LSc	12	4	155	271
2	LSc	12	5	167	283
2	LSc	8	1	139	267
2	LSc	8	2	155	267
2	LSc	8	3	167	267
2	LSc	8	4	171	283
2	LSc	8	5	187	nd
2	LSc	2	1	155	259
2	LSc	2	2	155	267
2	LSc	2	3	167	271
2	LSc	2	4	191	271
2	LSc	2	5	nd	nd
2	LSc	4	1	139	259
2	LSc	4	2	147	267
2	LSc	4	3	167	271
2	LSc	4	4	187	287
2	LSc	4	5	203	287
2	LSc	9	1	139	263
2	LSc	9	2	139	267
2	LSc	9	3	155	267
2	LSc	9	4	155	267
2	LSc	9	5	187	283
2	LSc	10	1	143	259
2	LSc	10	2	155	267
2	LSc	10	3	171	275
2	LSc	10	4	187	283
2	LSc	10	5	199	nd
2	LSc	1	1	139	263
2	LSc	1	2	155	267
2	LSc	1	3	155	267
2	LSc	1	4	171	275
2	LSc	1	5	191	287
2	LLk	3	1	147	259
2	LLk	3	2	151	267
2	LLk	3	3	151	267
2	LLk	3	4	171	275
2	LLk	3	5	199	287
2	LLk	5	1	167	263
2	LLk	5	2	167	263
2	LLk	5	3	167	271
2	LLk	5	4	171	283
2	LLk	5	5	187	nd
2	LLk	11	1	155	259
2	LLk	11	2	155	259
2	LLk	11	3	163	267
2	LLk	11	4	167	267
2	LLk	11	5	187	283
2	LLk	12	1	155	267
2	LLk	12	2	163	267
2	LLk	12	3	163	271
2	LLk	12	4	175	283
2	LLk	12	5	179	287
2	LLk	8	1	147	259
2	LLk	8	2	163	267
2	LLk	8	3	179	267
2	LLk	8	4	179	271
2	LLk	8	5	195	287
2	LLk	10	1	147	259
2	LLk	10	2	151	267
2	LLk	10	3	155	267
2	LLk	10	4	175	275
2	LLk	10	5	nd	nd
2	LLk	7	1	143	263
2	LLk	7	2	163	271
2	LLk	7	3	163	271
2	LLk	7	4	171	283
2	LLk	7	5	191	nd
2	LLk	1	1	155	263
2	LLk	1	2	163	263
2	LLk	1	3	167	271
2	LLk	1	4	187	271
2	LLk	1	5	187	283
2	LLk	4	1	151	259
2	LLk	4	2	163	259
2	LLk	4	3	171	271
2	LLk	4	4	187	271
2	LLk	4	5	195	287
2	LLk	9	1	147	259
2	LLk	9	2	151	267
2	LLk	9	3	155	283
2	LLk	9	4	163	283
2	LLk	9	5	163	283
2	HSc	12	1	171	299
2	HSc	12	2	187	307
2	HSc	12	3	195	307
2	HSc	12	4	227	307
2	HSc	12	5	235	311
2	HSc	7	1	191	299
2	HSc	7	2	191	307
2	HSc	7	3	215	307
2	HSc	7	4	215	307
2	HSc	7	5	239	311
2	HSc	3	1	187	275
2	HSc	3	2	191	275
2	HSc	3	3	211	323
2	HSc	3	4	211	323
2	HSc	3	5	nd	nd
2	HSc	9	1	175	307
2	HSc	9	2	195	311
2	HSc	9	3	195	311
2	HSc	9	4	215	311
2	HSc	9	5	239	315
2	HSc	8	1	187	287
2	HSc	8	2	191	307
2	HSc	8	3	211	311
2	HSc	8	4	215	315
2	HSc	8	5	219	nd
2	HSc	5	1	187	299
2	HSc	5	2	203	307
2	HSc	5	3	215	307
2	HSc	5	4	223	307
2	HSc	5	5	235	323
2	HSc	1	1	191	299
2	HSc	1	2	191	299
2	HSc	1	3	223	299
2	HSc	1	4	227	307
2	HSc	1	5	227	nd
2	HSc	2	1	191	275
2	HSc	2	2	199	287
2	HSc	2	3	203	311
2	HSc	2	4	227	331
2	HSc	2	5	235	331
2	HSc	10	1	179	307
2	HSc	10	2	195	311
2	HSc	10	3	215	315
2	HSc	10	4	227	319
2	HSc	10	5	227	323
2	HSc	6	1	187	307
2	HSc	6	2	195	311
2	HSc	6	3	211	315
2	HSc	6	4	211	315
2	HSc	6	5	235	nd
2	HLk	5	1	175	307
2	HLk	5	2	191	311
2	HLk	5	3	211	315
2	HLk	5	4	211	315
2	HLk	5	5	227	311
2	HLk	3	1	179	319
2	HLk	3	2	195	299
2	HLk	3	3	211	307
2	HLk	3	4	219	311
2	HLk	3	5	235	315
2	HLk	10	1	187	299
2	HLk	10	2	187	307
2	HLk	10	3	199	315
2	HLk	10	4	215	323
2	HLk	10	5	223	nd
2	HLk	8	1	175	299
2	HLk	8	2	191	299
2	HLk	8	3	199	307
2	HLk	8	4	211	307
2	HLk	8	5	227	323
2	HLk	4	1	187	295
2	HLk	4	2	195	299
2	HLk	4	3	199	307
2	HLk	4	4	211	307
2	HLk	4	5	223	307
2	HLk	6	1	187	295
2	HLk	6	2	195	311
2	HLk	6	3	203	319
2	HLk	6	4	215	323
2	HLk	6	5	223	nd
2	HLk	11	1	187	291
2	HLk	11	2	203	299
2	HLk	11	3	203	307
2	HLk	11	4	219	307
2	HLk	11	5	227	323
2	HLk	2	1	191	291
2	HLk	2	2	199	307
2	HLk	2	3	203	311
2	HLk	2	4	211	311
2	HLk	2	5	227	331
2	HLk	1	1	179	291
2	HLk	1	2	187	299
2	HLk	1	3	199	299
2	HLk	1	4	219	299
2	HLk	1	5	235	nd
2	HLk	12	1	175	291
2	HLk	12	2	191	299
2	HLk	12	3	203	299
2	HLk	12	4	211	295
2	HLk	12	5	227	299
3	Nm	9	1	151	263
3	Nm	9	2	151	263
3	Nm	9	3	163	271
3	Nm	9	4	163	275
3	Nm	9	5	179	nd
3	Nm	6	1	139	259
3	Nm	6	2	147	267
3	Nm	6	3	155	267
3	Nm	6	4	159	271
3	Nm	6	5	171	283
3	Nm	2	1	151	259
3	Nm	2	2	159	263
3	Nm	2	3	159	275
3	Nm	2	4	171	283
3	Nm	2	5	171	291
3	Nm	1	1	143	263
3	Nm	1	2	151	267
3	Nm	1	3	155	271
3	Nm	1	4	171	275
3	Nm	1	5	187	283
3	Nm	12	1	147	263
3	Nm	12	2	155	263
3	Nm	12	3	163	263
3	Nm	12	4	171	267
3	Nm	12	5	nd	nd
3	Nm	8	1	143	267
3	Nm	8	2	155	267
3	Nm	8	3	159	275
3	Nm	8	4	167	287
3	Nm	8	5	179	291
3	Nm	7	1	143	259
3	Nm	7	2	155	267
3	Nm	7	3	167	267
3	Nm	7	4	167	267
3	Nm	7	5	183	287
3	Nm	4	1	147	263
3	Nm	4	2	159	267
3	Nm	4	3	159	267
3	Nm	4	4	163	283
3	Nm	4	5	191	nd
3	Nm	3	1	143	263
3	Nm	3	2	155	263
3	Nm	3	3	159	263
3	Nm	3	4	175	271
3	Nm	3	5	179	287
3	Nm	5	1	143	263
3	Nm	5	2	159	267
3	Nm	5	3	159	271
3	Nm	5	4	175	275
3	Nm	5	5	nd	nd
3	Ax	1	1	179	299
3	Ax	1	2	195	315
3	Ax	1	3	195	319
3	Ax	1	4	223	331
3	Ax	1	5	231	331
3	Ax	2	1	187	311
3	Ax	2	2	191	315
3	Ax	2	3	199	315
3	Ax	2	4	215	331
3	Ax	2	5	nd	nd
3	Ax	3	1	187	299
3	Ax	3	2	187	299
3	Ax	3	3	199	311
3	Ax	3	4	219	319
3	Ax	3	5	219	331
3	Ax	11	1	187	299
3	Ax	11	2	191	307
3	Ax	11	3	199	311
3	Ax	11	4	219	319
3	Ax	11	5	227	nd
3	Ax	6	1	183	295
3	Ax	6	2	187	307
3	Ax	6	3	191	311
3	Ax	6	4	207	319
3	Ax	6	5	219	335
3	Ax	5	1	167	287
3	Ax	5	2	183	291
3	Ax	5	3	191	299
3	Ax	5	4	199	307
3	Ax	5	5	227	315
3	Ax	10	1	167	291
3	Ax	10	2	191	291
3	Ax	10	3	203	311
3	Ax	10	4	203	311
3	Ax	10	5	215	331
3	Ax	9	1	183	299
3	Ax	9	2	187	311
3	Ax	9	3	199	315
3	Ax	9	4	215	315
3	Ax	9	5	219	319
3	Ax	12	1	179	299
3	Ax	12	2	191	307
3	Ax	12	3	199	307
3	Ax	12	4	211	319
3	Ax	12	5	211	nd
3	Ax	8	1	179	291
3	Ax	8	2	183	299
3	Ax	8	3	183	311
3	Ax	8	4	199	311
3	Ax	8	5	219	331
3	LSc	9	1	139	263
3	LSc	9	2	139	263
3	LSc	9	3	147	271
3	LSc	9	4	163	283
3	LSc	9	5	163	287
3	LSc	11	1	151	259
3	LSc	11	2	151	267
3	LSc	11	3	155	271
3	LSc	11	4	163	271
3	LSc	11	5	187	283
3	LSc	5	1	139	259
3	LSc	5	2	147	267
3	LSc	5	3	159	271
3	LSc	5	4	163	283
3	LSc	5	5	191	283
3	LSc	8	1	143	263
3	LSc	8	2	143	267
3	LSc	8	3	155	271
3	LSc	8	4	159	283
3	LSc	8	5	nd	nd
3	LSc	2	1	139	259
3	LSc	2	2	155	263
3	LSc	2	3	163	263
3	LSc	2	4	167	271
3	LSc	2	5	183	287
3	LSc	7	1	155	263
3	LSc	7	2	155	263
3	LSc	7	3	163	267
3	LSc	7	4	183	271
3	LSc	7	5	191	283
3	LSc	10	1	139	259
3	LSc	10	2	147	259
3	LSc	10	3	163	271
3	LSc	10	4	179	271
3	LSc	10	5	195	287
3	LSc	1	1	139	263
3	LSc	1	2	139	271
3	LSc	1	3	155	271
3	LSc	1	4	155	283
3	LSc	1	5	179	nd
3	LSc	6	1	143	259
3	LSc	6	2	155	271
3	LSc	6	3	167	271
3	LSc	6	4	179	275
3	LSc	6	5	nd	nd
3	LSc	12	1	139	259
3	LSc	12	2	155	263
3	LSc	12	3	155	275
3	LSc	12	4	167	287
3	LSc	12	5	187	287
3	LLk	2	1	147	263
3	LLk	2	2	151	271
3	LLk	2	3	151	271
3	LLk	2	4	167	271
3	LLk	2	5	191	nd
3	LLk	1	1	163	263
3	LLk	1	2	163	267
3	LLk	1	3	163	271
3	LLk	1	4	167	275
3	LLk	1	5	179	nd
3	LLk	3	1	155	259
3	LLk	3	2	155	263
3	LLk	3	3	159	263
3	LLk	3	4	163	271
3	LLk	3	5	179	271
3	LLk	11	1	139	259
3	LLk	11	2	155	259
3	LLk	11	3	159	275
3	LLk	11	4	171	283
3	LLk	11	5	175	291
3	LLk	8	1	147	263
3	LLk	8	2	159	267
3	LLk	8	3	175	267
3	LLk	8	4	175	275
3	LLk	8	5	nd	nd
3	LLk	4	1	147	259
3	LLk	4	2	151	263
3	LLk	4	3	155	271
3	LLk	4	4	171	283
3	LLk	4	5	183	283
3	LLk	9	1	143	263
3	LLk	9	2	147	263
3	LLk	9	3	159	271
3	LLk	9	4	167	271
3	LLk	9	5	179	283
3	LLk	5	1	139	259
3	LLk	5	2	151	263
3	LLk	5	3	159	267
3	LLk	5	4	171	275
3	LLk	5	5	179	283
3	LLk	6	1	139	259
3	LLk	6	2	155	263
3	LLk	6	3	167	267
3	LLk	6	4	179	283
3	LLk	6	5	183	291
3	LLk	12	1	147	263
3	LLk	12	2	151	267
3	LLk	12	3	155	271
3	LLk	12	4	159	275
3	LLk	12	5	159	nd
3	HSc	1	1	179	291
3	HSc	1	2	195	299
3	HSc	1	3	211	311
3	HSc	1	4	211	315
3	HSc	1	5	223	nd
3	HSc	10	1	187	291
3	HSc	10	2	195	299
3	HSc	10	3	211	307
3	HSc	10	4	215	307
3	HSc	10	5	223	315
3	HSc	4	1	175	287
3	HSc	4	2	195	287
3	HSc	4	3	211	315
3	HSc	4	4	215	323
3	HSc	4	5	227	nd
3	HSc	11	1	191	295
3	HSc	11	2	191	299
3	HSc	11	3	203	299
3	HSc	11	4	215	299
3	HSc	11	5	215	323
3	HSc	7	1	191	291
3	HSc	7	2	191	299
3	HSc	7	3	199	311
3	HSc	7	4	215	311
3	HSc	7	5	219	315
3	HSc	12	1	187	299
3	HSc	12	2	199	311
3	HSc	12	3	199	311
3	HSc	12	4	211	323
3	HSc	12	5	223	323
3	HSc	5	1	191	291
3	HSc	5	2	195	299
3	HSc	5	3	203	307
3	HSc	5	4	219	311
3	HSc	5	5	nd	nd
3	HSc	9	1	187	291
3	HSc	9	2	199	307
3	HSc	9	3	215	307
3	HSc	9	4	215	307
3	HSc	9	5	227	323
3	HSc	3	1	179	295
3	HSc	3	2	195	299
3	HSc	3	3	211	307
3	HSc	3	4	211	311
3	HSc	3	5	235	nd
3	HSc	8	1	179	291
3	HSc	8	2	195	299
3	HSc	8	3	203	307
3	HSc	8	4	211	307
3	HSc	8	5	223	nd
3	HLk	12	1	179	307
3	HLk	12	2	191	307
3	HLk	12	3	203	311
3	HLk	12	4	215	319
3	HLk	12	5	227	nd
3	HLk	3	1	187	291
3	HLk	3	2	191	307
3	HLk	3	3	211	307
3	HLk	3	4	211	307
3	HLk	3	5	235	319
3	HLk	7	1	191	299
3	HLk	7	2	191	307
3	HLk	7	3	191	311
3	HLk	7	4	215	315
3	HLk	7	5	227	nd
3	HLk	8	1	179	295
3	HLk	8	2	195	299
3	HLk	8	3	203	307
3	HLk	8	4	215	307
3	HLk	8	5	nd	nd
3	HLk	5	1	171	295
3	HLk	5	2	179	299
3	HLk	5	3	199	307
3	HLk	5	4	199	307
3	HLk	5	5	227	307
3	HLk	2	1	187	295
3	HLk	2	2	199	307
3	HLk	2	3	211	307
3	HLk	2	4	211	307
3	HLk	2	5	223	323
3	HLk	9	1	187	291
3	HLk	9	2	203	299
3	HLk	9	3	203	307
3	HLk	9	4	223	307
3	HLk	9	5	239	323
3	HLk	11	1	175	291
3	HLk	11	2	199	307
3	HLk	11	3	211	311
3	HLk	11	4	211	315
3	HLk	11	5	227	323
3	HLk	1	1	187	299
3	HLk	1	2	187	307
3	HLk	1	3	211	315
3	HLk	1	4	211	315
3	HLk	1	5	227	323
3	HLk	6	1	179	291
3	HLk	6	2	195	299
3	HLk	6	3	203	307
3	HLk	6	4	211	311
3	HLk	6	5	227	323

## Sheet: Fig. S1A
Link to metadata
Cohort	Treatment	Vial	Individual	Pupariation time (hours)	Eclosion time (hours)
1	Cc	5	1	143	259
1	Cc	5	2	155	263
1	Cc	5	3	167	267
1	Cc	5	4	171	275
1	Cc	5	5	191	291
1	Cc	9	1	147	159
1	Cc	9	2	155	167
1	Cc	9	3	167	275
1	Cc	9	4	175	287
1	Cc	9	5	191	287
1	Cc	8	1	143	259
1	Cc	8	2	151	259
1	Cc	8	3	163	263
1	Cc	8	4	171	267
1	Cc	8	5	187	nd
1	Cc	10	1	147	163
1	Cc	10	2	151	267
1	Cc	10	3	163	267
1	Cc	10	4	175	271
1	Cc	10	5	195	287
1	Cc	2	1	143	259
1	Cc	2	2	155	263
1	Cc	2	3	171	271
1	Cc	2	4	191	283
1	Cc	2	5	191	295
1	Cc	3	1	143	259
1	Cc	3	2	155	267
1	Cc	3	3	163	271
1	Cc	3	4	171	275
1	Cc	3	5	187	287
1	Cc	6	1	151	259
1	Cc	6	2	163	267
1	Cc	6	3	175	275
1	Cc	6	4	175	291
1	Cc	6	5	179	295
1	Cc	7	1	147	259
1	Cc	7	2	163	263
1	Cc	7	3	163	267
1	Cc	7	4	175	271
1	Cc	7	5	191	283
1	Cc	12	1	151	259
1	Cc	12	2	155	267
1	Cc	12	3	163	275
1	Cc	12	4	175	291
1	Cc	12	5	nd	nd
1	Cc	1	1	143	263
1	Cc	1	2	163	267
1	Cc	1	3	171	271
1	Cc	1	4	171	275
1	Cc	1	5	191	291
1	Nm	2	1	143	267
1	Nm	2	2	151	271
1	Nm	2	3	163	271
1	Nm	2	4	175	283
1	Nm	2	5	nd	nd
1	Nm	8	1	151	259
1	Nm	8	2	163	267
1	Nm	8	3	167	271
1	Nm	8	4	179	271
1	Nm	8	5	199	287
1	Nm	5	1	143	267
1	Nm	5	2	151	275
1	Nm	5	3	163	275
1	Nm	5	4	171	283
1	Nm	5	5	195	291
1	Nm	7	1	147	263
1	Nm	7	2	163	263
1	Nm	7	3	163	271
1	Nm	7	4	175	283
1	Nm	7	5	191	295
1	Nm	4	1	143	259
1	Nm	4	2	151	267
1	Nm	4	3	167	275
1	Nm	4	4	195	275
1	Nm	4	5	195	287
1	Nm	10	1	143	259
1	Nm	10	2	155	267
1	Nm	10	3	171	271
1	Nm	10	4	171	275
1	Nm	10	5	187	291
1	Nm	6	1	151	267
1	Nm	6	2	167	267
1	Nm	6	3	167	271
1	Nm	6	4	179	271
1	Nm	6	5	191	nd
1	Nm	9	1	147	263
1	Nm	9	2	163	263
1	Nm	9	3	171	271
1	Nm	9	4	171	271
1	Nm	9	5	195	287
1	Nm	12	1	151	259
1	Nm	12	2	151	259
1	Nm	12	3	163	271
1	Nm	12	4	171	271
1	Nm	12	5	195	283
1	Nm	3	1	147	263
1	Nm	3	2	155	267
1	Nm	3	3	163	267
1	Nm	3	4	171	287
1	Nm	3	5	nd	nd
1	LSc	6	1	139	159
1	LSc	6	2	151	163
1	LSc	6	3	167	271
1	LSc	6	4	167	275
1	LSc	6	5	187	291
1	LSc	5	1	143	259
1	LSc	5	2	151	263
1	LSc	5	3	163	271
1	LSc	5	4	171	283
1	LSc	5	5	187	283
1	LSc	2	1	143	159
1	LSc	2	2	151	263
1	LSc	2	3	155	267
1	LSc	2	4	167	271
1	LSc	2	5	187	287
1	LSc	9	1	143	263
1	LSc	9	2	151	267
1	LSc	9	3	155	275
1	LSc	9	4	167	283
1	LSc	9	5	191	nd
1	LSc	11	1	139	263
1	LSc	11	2	151	263
1	LSc	11	3	167	267
1	LSc	11	4	167	275
1	LSc	11	5	191	275
1	LSc	4	1	143	259
1	LSc	4	2	151	267
1	LSc	4	3	163	275
1	LSc	4	4	171	287
1	LSc	4	5	171	291
1	LSc	7	1	139	259
1	LSc	7	2	155	263
1	LSc	7	3	155	271
1	LSc	7	4	179	271
1	LSc	7	5	203	287
1	LSc	8	1	147	259
1	LSc	8	2	155	267
1	LSc	8	3	155	271
1	LSc	8	4	167	271
1	LSc	8	5	179	287
1	LSc	1	1	143	259
1	LSc	1	2	155	263
1	LSc	1	3	155	263
1	LSc	1	4	167	267
1	LSc	1	5	nd	nd
1	LSc	10	1	147	263
1	LSc	10	2	155	263
1	LSc	10	3	167	267
1	LSc	10	4	175	271
1	LSc	10	5	191	287
2	Cc	12	1	139	267
2	Cc	12	2	151	271
2	Cc	12	3	167	271
2	Cc	12	4	175	283
2	Cc	12	5	195	291
2	Cc	4	1	147	259
2	Cc	4	2	151	267
2	Cc	4	3	163	275
2	Cc	4	4	175	283
2	Cc	4	5	195	295
2	Cc	8	1	147	267
2	Cc	8	2	155	275
2	Cc	8	3	167	275
2	Cc	8	4	175	287
2	Cc	8	5	191	287
2	Cc	3	1	147	263
2	Cc	3	2	147	263
2	Cc	3	3	163	271
2	Cc	3	4	171	283
2	Cc	3	5	nd	nd
2	Cc	2	1	143	259
2	Cc	2	2	151	267
2	Cc	2	3	167	271
2	Cc	2	4	187	271
2	Cc	2	5	187	nd
2	Cc	9	1	143	259
2	Cc	9	2	151	267
2	Cc	9	3	163	271
2	Cc	9	4	171	287
2	Cc	9	5	199	291
2	Cc	1	1	139	267
2	Cc	1	2	151	267
2	Cc	1	3	163	275
2	Cc	1	4	171	275
2	Cc	1	5	187	291
2	Cc	10	1	143	263
2	Cc	10	2	155	263
2	Cc	10	3	175	275
2	Cc	10	4	175	283
2	Cc	10	5	199	295
2	Cc	6	1	143	259
2	Cc	6	2	151	267
2	Cc	6	3	163	275
2	Cc	6	4	171	275
2	Cc	6	5	195	283
2	Cc	7	1	143	263
2	Cc	7	2	151	267
2	Cc	7	3	167	267
2	Cc	7	4	179	271
2	Cc	7	5	203	271
2	Nm	7	1	143	259
2	Nm	7	2	163	259
2	Nm	7	3	163	267
2	Nm	7	4	171	267
2	Nm	7	5	191	283
2	Nm	10	1	147	259
2	Nm	10	2	163	263
2	Nm	10	3	175	263
2	Nm	10	4	175	271
2	Nm	10	5	199	287
2	Nm	6	1	143	263
2	Nm	6	2	147	267
2	Nm	6	3	171	275
2	Nm	6	4	175	275
2	Nm	6	5	187	283
2	Nm	3	1	143	259
2	Nm	3	2	151	263
2	Nm	3	3	163	271
2	Nm	3	4	175	271
2	Nm	3	5	191	287
2	Nm	2	1	143	259
2	Nm	2	2	151	263
2	Nm	2	3	167	263
2	Nm	2	4	167	271
2	Nm	2	5	nd	nd
2	Nm	11	1	147	259
2	Nm	11	2	155	267
2	Nm	11	3	163	267
2	Nm	11	4	171	271
2	Nm	11	5	187	291
2	Nm	9	1	147	263
2	Nm	9	2	163	267
2	Nm	9	3	167	267
2	Nm	9	4	179	283
2	Nm	9	5	199	283
2	Nm	12	1	147	259
2	Nm	12	2	155	263
2	Nm	12	3	163	267
2	Nm	12	4	167	271
2	Nm	12	5	191	287
2	Nm	8	1	143	259
2	Nm	8	2	151	263
2	Nm	8	3	163	267
2	Nm	8	4	171	271
2	Nm	8	5	199	287
2	Nm	5	1	143	259
2	Nm	5	2	163	263
2	Nm	5	3	171	275
2	Nm	5	4	179	283
2	Nm	5	5	179	nd
2	LSc	9	1	143	259
2	LSc	9	2	155	267
2	LSc	9	3	155	271
2	LSc	9	4	167	283
2	LSc	9	5	191	291
2	LSc	1	1	147	259
2	LSc	1	2	163	263
2	LSc	1	3	163	271
2	LSc	1	4	175	283
2	LSc	1	5	175	291
2	LSc	7	1	143	263
2	LSc	7	2	163	263
2	LSc	7	3	175	271
2	LSc	7	4	175	271
2	LSc	7	5	195	283
2	LSc	8	1	143	263
2	LSc	8	2	155	263
2	LSc	8	3	155	263
2	LSc	8	4	175	267
2	LSc	8	5	191	287
2	LSc	6	1	143	259
2	LSc	6	2	151	263
2	LSc	6	3	163	275
2	LSc	6	4	171	283
2	LSc	6	5	191	nd
2	LSc	11	1	147	259
2	LSc	11	2	151	263
2	LSc	11	3	163	267
2	LSc	11	4	175	271
2	LSc	11	5	191	291
2	LSc	4	1	139	259
2	LSc	4	2	151	263
2	LSc	4	3	167	271
2	LSc	4	4	171	283
2	LSc	4	5	187	291
2	LSc	5	1	139	259
2	LSc	5	2	139	267
2	LSc	5	3	155	267
2	LSc	5	4	171	271
2	LSc	5	5	187	291
2	LSc	3	1	143	259
2	LSc	3	2	155	267
2	LSc	3	3	163	275
2	LSc	3	4	175	283
2	LSc	3	5	191	291
2	LSc	12	1	143	263
2	LSc	12	2	151	263
2	LSc	12	3	167	271
2	LSc	12	4	171	275
2	LSc	12	5	nd	nd
3	Cc	3	1	147	259
3	Cc	3	2	155	263
3	Cc	3	3	167	271
3	Cc	3	4	175	271
3	Cc	3	5	191	287
3	Cc	5	1	143	259
3	Cc	5	2	155	263
3	Cc	5	3	167	271
3	Cc	5	4	175	283
3	Cc	5	5	191	287
3	Cc	12	1	147	259
3	Cc	12	2	163	267
3	Cc	12	3	163	267
3	Cc	12	4	171	271
3	Cc	12	5	179	nd
3	Cc	4	1	147	263
3	Cc	4	2	155	275
3	Cc	4	3	163	275
3	Cc	4	4	175	287
3	Cc	4	5	195	295
3	Cc	11	1	139	259
3	Cc	11	2	147	263
3	Cc	11	3	155	271
3	Cc	11	4	171	283
3	Cc	11	5	191	287
3	Cc	6	1	143	259
3	Cc	6	2	155	263
3	Cc	6	3	163	267
3	Cc	6	4	167	271
3	Cc	6	5	179	291
3	Cc	10	1	143	263
3	Cc	10	2	143	271
3	Cc	10	3	155	275
3	Cc	10	4	175	283
3	Cc	10	5	nd	nd
3	Cc	9	1	147	263
3	Cc	9	2	147	271
3	Cc	9	3	155	271
3	Cc	9	4	163	283
3	Cc	9	5	195	287
3	Cc	7	1	147	259
3	Cc	7	2	147	267
3	Cc	7	3	163	271
3	Cc	7	4	171	271
3	Cc	7	5	203	287
3	Cc	2	1	143	259
3	Cc	2	2	151	263
3	Cc	2	3	171	263
3	Cc	2	4	171	267
3	Cc	2	5	195	283
3	Nm	4	1	143	259
3	Nm	4	2	163	263
3	Nm	4	3	163	267
3	Nm	4	4	179	267
3	Nm	4	5	191	283
3	Nm	8	1	143	259
3	Nm	8	2	163	263
3	Nm	8	3	163	267
3	Nm	8	4	171	275
3	Nm	8	5	199	287
3	Nm	2	1	143	259
3	Nm	2	2	147	263
3	Nm	2	3	171	263
3	Nm	2	4	171	267
3	Nm	2	5	187	nd
3	Nm	1	1	143	259
3	Nm	1	2	151	263
3	Nm	1	3	155	271
3	Nm	1	4	171	271
3	Nm	1	5	187	287
3	Nm	3	1	139	267
3	Nm	3	2	151	275
3	Nm	3	3	167	275
3	Nm	3	4	167	287
3	Nm	3	5	187	287
3	Nm	11	1	147	263
3	Nm	11	2	155	267
3	Nm	11	3	171	275
3	Nm	11	4	171	283
3	Nm	11	5	203	295
3	Nm	12	1	147	259
3	Nm	12	2	167	263
3	Nm	12	3	167	267
3	Nm	12	4	175	271
3	Nm	12	5	191	291
3	Nm	6	1	139	263
3	Nm	6	2	151	267
3	Nm	6	3	151	271
3	Nm	6	4	163	283
3	Nm	6	5	nd	nd
3	Nm	5	1	151	259
3	Nm	5	2	155	259
3	Nm	5	3	163	267
3	Nm	5	4	171	271
3	Nm	5	5	199	287
3	Nm	10	1	143	259
3	Nm	10	2	155	263
3	Nm	10	3	171	263
3	Nm	10	4	179	267
3	Nm	10	5	179	283
3	LSc	1	1	147	259
3	LSc	1	2	155	259
3	LSc	1	3	167	271
3	LSc	1	4	175	271
3	LSc	1	5	nd	nd
3	LSc	7	1	143	259
3	LSc	7	2	151	263
3	LSc	7	3	163	267
3	LSc	7	4	175	283
3	LSc	7	5	175	291
3	LSc	6	1	139	259
3	LSc	6	2	155	263
3	LSc	6	3	155	271
3	LSc	6	4	171	271
3	LSc	6	5	191	287
3	LSc	4	1	151	263
3	LSc	4	2	155	267
3	LSc	4	3	167	283
3	LSc	4	4	171	287
3	LSc	5	5	191	291
3	LSc	5	1	139	259
3	LSc	5	2	151	263
3	LSc	5	3	167	267
3	LSc	5	4	175	271
3	LSc	3	5	195	287
3	LSc	3	1	147	259
3	LSc	3	2	155	267
3	LSc	3	3	171	275
3	LSc	3	4	175	283
3	LSc	3	5	195	nd
3	LSc	12	1	147	259
3	LSc	12	2	151	263
3	LSc	12	3	163	267
3	LSc	12	4	179	275
3	LSc	12	5	203	291
3	LSc	2	1	139	263
3	LSc	2	2	151	267
3	LSc	2	3	167	275
3	LSc	2	4	175	287
3	LSc	2	5	191	291
3	LSc	8	1	1432	259
3	LSc	8	2	151	263
3	LSc	8	3	175	267
3	LSc	8	4	179	271
3	LSc	8	5	199	287
3	LSc	10	1	139	263
3	LSc	10	2	51	267
3	LSc	10	3	163	275
3	LSc	10	4	171	283
3	LSc	10	5	195	283

## Sheet: Figs 3 & 4
Link to metadata							Link to metadata							Link to metadata							Link to metadata							Link to metadata							Link to metadata
Fig. 3A							Fig. 3B							Fig. 3C							Fig. 3D							Fig. 4A							Fig. 4B
Cohort	Treatment	Vial	Individual	Pupariation time (hours)	Eclosion time (hours)		Cohort	Treatment	Vial	Individual	Pupariation time (hours)	Eclosion time (hours)		Cohort	Treatment	Vial	Individual	Pupariation time (hours)	Eclosion time (hours)		Cohort	Treatment	Vial	Individual	Pupariation time (hours)	Eclosion time (hours)		Cohort	Treatment	Vial	Individual	Pupariation time (hours)	Eclosion time (hours)		Cohort	Treatment	Vial	Individual	Pupariation time (hours)	Eclosion time (hours)
1	Nm	3	1	147	267		1	Nm	3	1	147	267		1	Nm	10	1	139	259		1	Nm	4	1	139	259		1	Nm	2	1	147	259		1	Nm	4	1	143	263
1	Nm	3	2	147	283		1	Nm	3	2	147	283		1	Nm	10	2	151	263		1	Nm	4	2	147	267		1	Nm	2	2	155	263		1	Nm	4	2	147	263
1	Nm	3	3	167	287		1	Nm	3	3	167	287		1	Nm	10	3	163	271		1	Nm	4	3	155	271		1	Nm	2	3	167	267		1	Nm	4	3	155	267
1	Nm	3	4	167	291		1	Nm	3	4	167	291		1	Nm	10	4	171	271		1	Nm	4	4	167	291		1	Nm	2	4	171	275		1	Nm	4	4	167	271
1	Nm	3	5	179	295		1	Nm	3	5	179	295		1	Nm	10	5	nd	nd		1	Nm	4	5	191	nd		1	Nm	2	5	187	287		1	Nm	4	5	187	283
1	Nm	12	1	143	263		1	Nm	12	1	143	263		1	Nm	1	1	139	259		1	Nm	3	1	139	263		1	Nm	6	1	147	263		1	Nm	11	1	147	259
1	Nm	12	2	155	263		1	Nm	12	2	155	263		1	Nm	1	2	147	263		1	Nm	3	2	147	267		1	Nm	6	2	155	263		1	Nm	11	2	151	263
1	Nm	12	3	167	271		1	Nm	12	3	167	271		1	Nm	1	3	163	271		1	Nm	3	3	155	283		1	Nm	6	3	167	267		1	Nm	11	3	167	275
1	Nm	12	4	175	275		1	Nm	12	4	175	275		1	Nm	1	4	171	275		1	Nm	3	4	179	283		1	Nm	6	4	167	271		1	Nm	11	4	171	275
1	Nm	12	5	187	291		1	Nm	12	5	187	291		1	Nm	1	5	191	295		1	Nm	3	5	nd	nd		1	Nm	6	5	179	287		1	Nm	11	5	187	291
1	Nm	1	1	139	259		1	Nm	1	1	139	259		1	Nm	5	1	147	259		1	Nm	8	1	143	263		1	Nm	9	1	139	263		1	Nm	10	1	139	263
1	Nm	1	2	155	271		1	Nm	1	2	155	271		1	Nm	5	2	163	267		1	Nm	8	2	155	271		1	Nm	9	2	155	271		1	Nm	10	2	147	263
1	Nm	1	3	163	271		1	Nm	1	3	163	271		1	Nm	5	3	171	271		1	Nm	8	3	155	271		1	Nm	9	3	167	271		1	Nm	10	3	175	271
1	Nm	1	4	187	275		1	Nm	1	4	187	275		1	Nm	5	4	171	275		1	Nm	8	4	171	283		1	Nm	9	4	175	283		1	Nm	10	4	175	275
1	Nm	1	5	195	287		1	Nm	1	5	195	287		1	Nm	5	5	187	291		1	Nm	8	5	195	299		1	Nm	9	5	187	295		1	Nm	10	5	nd	nd
1	Nm	4	1	147	263		1	Nm	4	1	147	263		1	Nm	12	1	143	263		1	Nm	10	1	143	259		1	Nm	10	1	139	263		1	Nm	8	1	139	263
1	Nm	4	2	147	271		1	Nm	4	2	147	271		1	Nm	12	2	151	271		1	Nm	10	2	147	263		1	Nm	10	2	151	267		1	Nm	8	2	151	267
1	Nm	4	3	155	271		1	Nm	4	3	155	271		1	Nm	12	3	163	271		1	Nm	10	3	151	283		1	Nm	10	3	163	275		1	Nm	8	3	155	267
1	Nm	4	4	167	283		1	Nm	4	4	167	283		1	Nm	12	4	171	275		1	Nm	10	4	167	287		1	Nm	10	4	167	275		1	Nm	8	4	171	271
1	Nm	4	5	187	295		1	Nm	4	5	187	295		1	Nm	12	5	191	275		1	Nm	10	5	187	299		1	Nm	10	5	191	291		1	Nm	8	5	187	287
1	Nm	10	1	147	267		1	Nm	10	1	147	267		1	Nm	9	1	139	263		1	Nm	5	1	143	259		1	Nm	4	1	147	259		1	Nm	2	1	139	259
1	Nm	10	2	155	271		1	Nm	10	2	155	271		1	Nm	9	2	147	263		1	Nm	5	2	155	267		1	Nm	4	2	155	263		1	Nm	2	2	151	267
1	Nm	10	3	163	275		1	Nm	10	3	163	275		1	Nm	9	3	175	267		1	Nm	5	3	167	275		1	Nm	4	3	167	267		1	Nm	2	3	163	267
1	Nm	10	4	171	275		1	Nm	10	4	171	275		1	Nm	9	4	175	275		1	Nm	5	4	179	283		1	Nm	4	4	171	275		1	Nm	2	4	179	283
1	Nm	10	5	179	nd		1	Nm	10	5	179	nd		1	Nm	9	5	191	291		1	Nm	5	5	199	295		1	Nm	4	5	187	295		1	Nm	2	5	179	nd
1	Nm	2	1	143	267		1	Nm	2	1	143	267		1	Nm	7	1	139	259		1	Nm	9	1	143	259		1	Nm	8	1	143	259		1	Nm	9	1	143	263
1	Nm	2	2	155	267		1	Nm	2	2	155	267		1	Nm	7	2	147	267		1	Nm	9	2	151	263		1	Nm	8	2	151	267		1	Nm	9	2	151	263
1	Nm	2	3	163	275		1	Nm	2	3	163	275		1	Nm	7	3	151	275		1	Nm	9	3	167	271		1	Nm	8	3	155	271		1	Nm	9	3	167	271
1	Nm	2	4	171	275		1	Nm	2	4	171	275		1	Nm	7	4	163	283		1	Nm	9	4	171	283		1	Nm	8	4	167	271		1	Nm	9	4	171	271
1	Nm	2	5	187	287		1	Nm	2	5	187	287		1	Nm	7	5	171	295		1	Nm	9	5	171	299		1	Nm	8	5	187	283		1	Nm	9	5	191	291
1	Nm	7	1	147	259		1	Nm	7	1	147	259		1	Nm	3	1	139	259		1	Nm	6	1	139	263		1	Nm	11	1	147	259		1	Nm	3	1	143	259
1	Nm	7	2	147	271		1	Nm	7	2	147	271		1	Nm	3	2	163	267		1	Nm	6	2	147	271		1	Nm	11	2	155	267		1	Nm	3	2	151	267
1	Nm	7	3	155	287		1	Nm	7	3	155	287		1	Nm	3	3	163	287		1	Nm	6	3	155	271		1	Nm	11	3	155	267		1	Nm	3	3	155	267
1	Nm	7	4	171	287		1	Nm	7	4	171	287		1	Nm	3	4	167	291		1	Nm	6	4	167	283		1	Nm	11	4	175	275		1	Nm	3	4	167	275
1	Nm	7	5	191	287		1	Nm	7	5	191	287		1	Nm	3	5	187	291		1	Nm	6	5	187	299		1	Nm	11	5	nd	nd		1	Nm	3	5	191	295
1	Nm	11	1	139	267		1	Nm	11	1	139	267		1	Nm	4	1	147	263		1	Nm	11	1	139	267		1	Nm	3	1	139	259		1	Nm	6	1	139	259
1	Nm	11	2	147	271		1	Nm	11	2	147	271		1	Nm	4	2	147	271		1	Nm	11	2	151	267		1	Nm	3	2	151	263		1	Nm	6	2	147	263
1	Nm	11	3	155	283		1	Nm	11	3	155	283		1	Nm	4	3	163	271		1	Nm	11	3	155	275		1	Nm	3	3	155	275		1	Nm	6	3	163	263
1	Nm	11	4	171	287		1	Nm	11	4	171	287		1	Nm	4	4	171	283		1	Nm	11	4	171	283		1	Nm	3	4	171	275		1	Nm	6	4	171	275
1	Nm	11	5	171	295		1	Nm	11	5	171	295		1	Nm	4	5	187	295		1	Nm	11	5	179	299		1	Nm	3	5	191	nd		1	Nm	6	5	187	275
1	Nm	5	1	143	259		1	Nm	5	1	143	259		1	Nm	6	1	139	259		1	Nm	1	1	143	259		1	Nm	7	1	147	259		1	Nm	7	1	139	259
1	Nm	5	2	155	271		1	Nm	5	2	155	271		1	Nm	6	2	151	267		1	Nm	1	2	155	267		1	Nm	7	2	163	263		1	Nm	7	2	151	267
1	Nm	5	3	171	283		1	Nm	5	3	171	283		1	Nm	6	3	163	275		1	Nm	1	3	155	271		1	Nm	7	3	171	271		1	Nm	7	3	151	275
1	Nm	5	4	187	283		1	Nm	5	4	187	283		1	Nm	6	4	171	287		1	Nm	1	4	171	271		1	Nm	7	4	179	283		1	Nm	7	4	163	275
1	Nm	5	5	nd	291		1	Nm	5	5	nd	291		1	Nm	6	5	187	295		1	Nm	1	5	195	283		1	Nm	7	5	195	295		1	Nm	7	5	171	287
1	Nm	6	1	143	267		1	Nm	6	1	143	267		1	Nm	2	1	147	263		1	Nm	12	1	139	263		1	Nm	1	1	139	263		1	Nm	12	1	143	263
1	Nm	6	2	163	267		1	Nm	6	2	163	267		1	Nm	2	2	163	267		1	Nm	12	2	147	271		1	Nm	1	2	151	267		1	Nm	12	2	151	263
1	Nm	6	3	163	275		1	Nm	6	3	163	275		1	Nm	2	3	175	271		1	Nm	12	3	155	275		1	Nm	1	3	163	271		1	Nm	12	3	163	271
1	Nm	6	4	171	275		1	Nm	6	4	171	275		1	Nm	2	4	179	275		1	Nm	12	4	179	275		1	Nm	1	4	171	275		1	Nm	12	4	175	287
1	Nm	6	5	187	291		1	Nm	6	5	187	291		1	Nm	2	5	191	nd		1	Nm	12	5	179	295		1	Nm	1	5	187	295		1	Nm	12	5	187	291
1	Ax	9	1	175	319		1	Ax	9	1	175	319		1	Ax	9	1	179	315		1	Ax	2	1	187	307		1	Ax	12	1	187	303		1	Ax	2	1	187	307
1	Ax	9	2	191	323		1	Ax	9	2	191	323		1	Ax	9	2	195	232		1	Ax	2	2	195	315		1	Ax	12	2	199	307		1	Ax	2	2	195	311
1	Ax	9	3	203	335		1	Ax	9	3	203	335		1	Ax	9	3	215	335		1	Ax	2	3	203	323		1	Ax	12	3	211	319		1	Ax	2	3	211	327
1	Ax	9	4	223	339		1	Ax	9	4	223	339		1	Ax	9	4	215	335		1	Ax	2	4	215	323		1	Ax	12	4	215	327		1	Ax	2	4	219	327
1	Ax	9	5	239	347		1	Ax	9	5	239	347		1	Ax	9	5	nd	nd		1	Ax	2	5	239	343		1	Ax	12	5	239	335		1	Ax	2	5	nd	nd
1	Ax	1	1	187	315		1	Ax	1	1	187	315		1	Ax	5	1	179	315		1	Ax	5	1	191	311		1	Ax	8	1	187	299		1	Ax	7	1	175	307
1	Ax	1	2	203	323		1	Ax	1	2	203	323		1	Ax	5	2	195	319		1	Ax	5	2	199	319		1	Ax	8	2	195	311		1	Ax	7	2	191	315
1	Ax	1	3	219	323		1	Ax	1	3	219	323		1	Ax	5	3	211	331		1	Ax	5	3	211	323		1	Ax	8	3	215	315		1	Ax	7	3	203	323
1	Ax	1	4	219	339		1	Ax	1	4	219	339		1	Ax	5	4	227	339		1	Ax	5	4	219	335		1	Ax	8	4	219	323		1	Ax	7	4	215	327
1	Ax	1	5	235	355		1	Ax	1	5	235	355		1	Ax	5	5	243	339		1	Ax	5	5	239	347		1	Ax	8	5	235	nd		1	Ax	7	5	235	343
1	Ax	10	1	191	315		1	Ax	10	1	191	315		1	Ax	2	1	187	311		1	Ax	9	1	187	311		1	Ax	4	1	191	307		1	Ax	9	1	187	299
1	Ax	10	2	203	315		1	Ax	10	2	203	315		1	Ax	2	2	195	315		1	Ax	9	2	191	319		1	Ax	4	2	203	315		1	Ax	9	2	199	311
1	Ax	10	3	215	323		1	Ax	10	3	215	323		1	Ax	2	3	211	323		1	Ax	9	3	199	331		1	Ax	4	3	215	315		1	Ax	9	3	215	315
1	Ax	10	4	235	331		1	Ax	10	4	235	331		1	Ax	2	4	223	323		1	Ax	9	4	219	331		1	Ax	4	4	227	323		1	Ax	9	4	215	323
1	Ax	10	5	239	335		1	Ax	10	5	239	335		1	Ax	2	5	235	nd		1	Ax	9	5	235	347		1	Ax	4	5	243	343		1	Ax	9	5	235	323
1	Ax	11	1	191	315		1	Ax	11	1	191	315		1	Ax	1	1	187	307		1	Ax	1	1	187	307		1	Ax	3	1	191	307		1	Ax	12	1	195	299
1	Ax	11	2	203	323		1	Ax	11	2	203	323		1	Ax	1	2	199	319		1	Ax	1	2	199	315		1	Ax	3	2	195	307		1	Ax	12	2	195	307
1	Ax	11	3	215	323		1	Ax	11	3	215	323		1	Ax	1	3	199	331		1	Ax	1	3	215	323		1	Ax	3	3	211	315		1	Ax	12	3	211	315
1	Ax	11	4	219	335		1	Ax	11	4	219	335		1	Ax	1	4	215	335		1	Ax	1	4	215	339		1	Ax	3	4	219	319		1	Ax	12	4	219	319
1	Ax	11	5	239	343		1	Ax	11	5	239	343		1	Ax	1	5	nd	nd		1	Ax	1	5	215	355		1	Ax	3	5	243	335		1	Ax	12	5	239	nd
1	Ax	12	1	195	315		1	Ax	12	1	195	315		1	Ax	11	1	187	311		1	Ax	1	1	187	307		1	Ax	7	1	191	299		1	Ax	5	1	187	307
1	Ax	12	2	195	323		1	Ax	12	2	195	323		1	Ax	11	2	195	319		1	Ax	12	2	199	315		1	Ax	7	2	195	307		1	Ax	5	2	195	307
1	Ax	12	3	195	323		1	Ax	12	3	195	323		1	Ax	11	3	211	331		1	Ax	12	3	211	331		1	Ax	7	3	215	311		1	Ax	5	3	199	319
1	Ax	12	4	219	335		1	Ax	12	4	219	335		1	Ax	11	4	223	335		1	Ax	12	4	215	339		1	Ax	7	4	223	323		1	Ax	5	4	211	319
1	Ax	12	5	223	343		1	Ax	12	5	223	343		1	Ax	11	5	235	347		1	Ax	12	5	251	nd		1	Ax	7	5	239	323		1	Ax	5	5	223	331
1	Ax	7	1	175	311		1	Ax	7	1	175	311		1	Ax	6	1	187	311		1	Ax	3	1	187	311		1	Ax	11	1	179	303		1	Ax	1	1	175	303
1	Ax	7	2	191	319		1	Ax	7	2	191	319		1	Ax	6	2	191	319		1	Ax	3	2	191	315		1	Ax	11	2	191	307		1	Ax	1	2	195	307
1	Ax	7	3	211	323		1	Ax	7	3	211	323		1	Ax	6	3	191	323		1	Ax	3	3	199	323		1	Ax	11	3	211	315		1	Ax	1	3	203	315
1	Ax	7	4	211	331		1	Ax	7	4	211	331		1	Ax	6	4	215	335		1	Ax	3	4	211	335		1	Ax	11	4	223	323		1	Ax	1	4	215	319
1	Ax	7	5	235	347		1	Ax	7	5	235	347		1	Ax	6	5	223	347		1	Ax	3	5	235	347		1	Ax	11	5	247	331		1	Ax	1	5	227	331
1	Ax	4	1	187	307		1	Ax	4	1	187	307		1	Ax	10	1	175	307		1	Ax	11	1	179	311		1	Ax	5	1	179	299		1	Ax	6	1	187	299
1	Ax	4	2	187	319		1	Ax	4	2	187	319		1	Ax	10	2	187	315		1	Ax	11	2	191	319		1	Ax	5	2	195	315		1	Ax	6	2	199	315
1	Ax	4	3	199	331		1	Ax	4	3	199	331		1	Ax	10	3	195	323		1	Ax	11	3	199	335		1	Ax	5	3	203	319		1	Ax	6	3	199	319
1	Ax	4	4	219	339		1	Ax	4	4	219	339		1	Ax	10	4	211	335		1	Ax	11	4	219	343		1	Ax	5	4	215	319		1	Ax	6	4	223	319
1	Ax	4	5	235	355		1	Ax	4	5	235	355		1	Ax	10	5	239	355		1	Ax	11	5	nd	nd		1	Ax	5	5	235	335		1	Ax	6	5	239	335
1	Ax	2	1	179	315		1	Ax	2	1	179	315		1	Ax	4	1	179	311		1	Ax	10	1	179	307		1	Ax	10	1	179	303		1	Ax	11	1	175	303
1	Ax	2	2	191	323		1	Ax	2	2	191	323		1	Ax	4	2	191	323		1	Ax	10	2	195	319		1	Ax	10	2	195	315		1	Ax	11	2	191	315
1	Ax	2	3	199	335		1	Ax	2	3	199	335		1	Ax	4	3	199	331		1	Ax	10	3	195	335		1	Ax	10	3	211	315		1	Ax	11	3	199	315
1	Ax	2	4	227	335		1	Ax	2	4	227	335		1	Ax	4	4	227	335		1	Ax	10	4	215	339		1	Ax	10	4	223	327		1	Ax	11	4	215	323
1	Ax	2	5	227	343		1	Ax	2	5	227	343		1	Ax	4	5	227	343		1	Ax	10	5	nd	nd		1	Ax	10	5	nd	nd		1	Ax	11	5	227	331
1	Ax	5	1	187	311		1	Ax	5	1	187	311		1	Ax	12	1	199	311		1	Ax	4	1	187	311		1	Ax	9	1	187	303		1	Ax	3	1	187	303
1	Ax	5	2	195	319		1	Ax	5	2	195	319		1	Ax	12	2	199	315		1	Ax	4	2	195	323		1	Ax	9	2	195	311		1	Ax	3	2	195	311
1	Ax	5	3	211	331		1	Ax	5	3	211	331		1	Ax	12	3	199	319		1	Ax	4	3	211	335		1	Ax	9	3	203	311		1	Ax	3	3	211	315
1	Ax	5	4	219	331		1	Ax	5	4	219	331		1	Ax	12	4	215	331		1	Ax	4	4	215	339		1	Ax	9	4	219	323		1	Ax	3	4	211	323
1	Ax	5	5	223	347		1	Ax	5	5	223	347		1	Ax	12	5	227	343		1	Ax	4	5	239	355		1	Ax	9	5	235	339		1	Ax	3	5	227	339
1	Ax	3	1	179	307		1	Ax	3	1	179	307		1	Ax	8	1	187	307		1	Ax	6	1	187	311		1	Ax	6	1	187	299		1	Ax	10	1	179	299
1	Ax	3	2	191	319		1	Ax	3	2	191	319		1	Ax	8	2	187	319		1	Ax	6	2	195	323		1	Ax	6	2	195	303		1	Ax	10	2	195	311
1	Ax	3	3	211	319		1	Ax	3	3	211	319		1	Ax	8	3	203	323		1	Ax	6	3	219	335		1	Ax	6	3	203	311		1	Ax	10	3	211	311
1	Ax	3	4	215	339		1	Ax	3	4	215	339		1	Ax	8	4	315	335		1	Ax	6	4	219	339		1	Ax	6	4	215	319		1	Ax	10	4	223	327
1	Ax	3	5	239	347		1	Ax	3	5	239	347		1	Ax	8	5	227	347		1	Ax	6	5	227	339		1	Ax	6	5	239	323		1	Ax	10	5	235	335
1	LSc	4	1	143	259		1	LSc	4	1	143	259		1	LLk	1	1	139	263		1	LLk	2	1	143	259		1	LSc	12	1	143	263		1	LSc	10	1	139	259
1	LSc	4	2	143	267		1	LSc	4	2	143	267		1	LLk	1	2	151	267		1	LLk	2	2	151	267		1	LSc	12	2	151	271		1	LSc	10	2	151	267
1	LSc	4	3	155	275		1	LSc	4	3	155	275		1	LLk	1	3	163	271		1	LLk	2	3	167	271		1	LSc	12	3	163	275		1	LSc	10	3	163	275
1	LSc	4	4	167	287		1	LSc	4	4	167	287		1	LLk	1	4	163	283		1	LLk	2	4	175	283		1	LSc	12	4	171	275		1	LSc	10	4	171	283
1	LSc	4	5	187	295		1	LSc	4	5	187	295		1	LLk	1	5	171	291		1	LLk	2	5	175	291		1	LSc	12	5	191	291		1	LSc	10	5	195	291
1	LSc	3	1	139	271		1	LSc	3	1	139	271		1	LLk	2	1	151	267		1	LLk	4	1	139	263		1	LSc	8	1	143	259		1	LSc	2	1	139	263
1	LSc	3	2	151	271		1	LSc	3	2	151	271		1	LLk	2	2	163	271		1	LLk	4	2	147	271		1	LSc	8	2	147	267		1	LSc	2	2	147	267
1	LSc	3	3	163	275		1	LSc	3	3	163	275		1	LLk	2	3	163	275		1	LLk	4	3	163	283		1	LSc	8	3	155	271		1	LSc	2	3	155	271
1	LSc	3	4	167	275		1	LSc	3	4	167	275		1	LLk	2	4	175	283		1	LLk	4	4	167	283		1	LSc	8	4	167	287		1	LSc	2	4	167	283
1	LSc	3	5	187	291		1	LSc	3	5	187	291		1	LLk	2	5	195	295		1	LLk	4	5	187	295		1	LSc	8	5	179	295		1	LSc	2	5	179	291
1	LSc	8	1	147	263		1	LSc	8	1	147	263		1	LLk	11	1	139	259		1	LLk	11	1	139	259		1	LSc	2	1	139	263		1	LSc	12	1	147	263
1	LSc	8	2	147	271		1	LSc	8	2	147	271		1	LLk	11	2	147	271		1	LLk	11	2	147	271		1	LSc	2	2	151	267		1	LSc	12	2	147	267
1	LSc	8	3	163	275		1	LSc	8	3	163	275		1	LLk	11	3	163	275		1	LLk	11	3	155	283		1	LSc	2	3	163	271		1	LSc	12	3	163	271
1	LSc	8	4	163	275		1	LSc	8	4	163	275		1	LLk	11	4	175	283		1	LLk	11	4	171	287		1	LSc	2	4	171	283		1	LSc	12	4	163	287
1	LSc	8	5	191	275		1	LSc	8	5	191	275		1	LLk	11	5	187	287		1	LLk	11	5	195	299		1	LSc	2	5	191	291		1	LSc	12	5	191	287
1	LSc	5	1	143	267		1	LSc	5	1	143	267		1	LLk	3	1	139	263		1	LLk	5	1	143	263		1	LSc	7	1	143	259		1	LSc	5	1	143	259
1	LSc	5	2	163	267		1	LSc	5	2	163	267		1	LLk	3	2	143	267		1	LLk	5	2	163	267		1	LSc	7	2	143	263		1	LSc	5	2	151	263
1	LSc	5	3	163	275		1	LSc	5	3	163	275		1	LLk	3	3	163	275		1	LLk	5	3	163	283		1	LSc	7	3	151	267		1	LSc	5	3	163	267
1	LSc	5	4	163	287		1	LSc	5	4	163	287		1	LLk	3	4	175	275		1	LLk	5	4	171	283		1	LSc	7	4	163	275		1	LSc	5	4	167	275
1	LSc	5	5	187	287		1	LSc	5	5	187	287		1	LLk	3	5	195	291		1	LLk	5	5	187	295		1	LSc	7	5	191	287		1	LSc	5	5	195	nd
1	LSc	2	1	139	263		1	LSc	2	1	139	263		1	LLk	6	1	143	263		1	LLk	1	1	143	259		1	LSc	3	1	139	263		1	LSc	3	1	139	259
1	LSc	2	2	143	271		1	LSc	2	2	143	271		1	LLk	6	2	151	271		1	LLk	1	2	147	263		1	LSc	3	2	143	267		1	LSc	3	2	151	267
1	LSc	2	3	155	275		1	LSc	2	3	155	275		1	LLk	6	3	163	275		1	LLk	1	3	155	271		1	LSc	3	3	147	275		1	LSc	3	3	163	275
1	LSc	2	4	171	275		1	LSc	2	4	171	275		1	LLk	6	4	167	275		1	LLk	1	4	167	283		1	LSc	3	4	167	287		1	LSc	3	4	175	275
1	LSc	2	5	187	287		1	LSc	2	5	187	287		1	LLk	6	5	195	287		1	LLk	1	5	nd	nd		1	LSc	3	5	175	291		1	LSc	3	5	191	nd
1	LSc	10	1	143	259		1	LSc	10	1	143	259		1	LLk	7	1	139	259		1	LLk	12	1	143	259		1	LSc	5	1	139	259		1	LSc	4	1	143	259
1	LSc	10	2	147	267		1	LSc	10	2	147	267		1	LLk	7	2	147	267		1	LLk	12	2	151	267		1	LSc	5	2	147	267		1	LSc	4	2	147	267
1	LSc	10	3	163	271		1	LSc	10	3	163	271		1	LLk	7	3	163	171		1	LLk	12	3	171	267		1	LSc	5	3	151	267		1	LSc	4	3	151	267
1	LSc	10	4	163	283		1	LSc	10	4	163	283		1	LLk	7	4	171	187		1	LLk	12	4	171	283		1	LSc	5	4	163	275		1	LSc	4	4	163	275
1	LSc	10	5	nd	nd		1	LSc	10	5	nd	nd		1	LLk	7	5	187	295		1	LLk	12	5	187	287		1	LSc	5	5	187	287		1	LSc	4	5	191	291
1	LSc	12	1	147	267		1	LSc	12	1	147	267		1	LLk	5	1	139	263		1	LLk	3	1	143	259		1	LSc	4	1	143	263		1	LSc	11	1	139	259
1	LSc	12	2	147	267		1	LSc	12	2	147	267		1	LLk	5	2	163	267		1	LLk	3	2	151	267		1	LSc	4	2	151	267		1	LSc	11	2	147	267
1	LSc	12	3	167	275		1	LSc	12	3	167	275		1	LLk	5	3	163	275		1	LLk	3	3	151	275		1	LSc	4	3	163	271		1	LSc	11	3	155	271
1	LSc	12	4	171	275		1	LSc	12	4	171	275		1	LLk	5	4	167	283		1	LLk	3	4	163	287		1	LSc	4	4	171	283		1	LSc	11	4	171	287
1	LSc	12	5	187	287		1	LSc	12	5	187	287		1	LLk	5	5	175	nd		1	LLk	3	5	nd	nd		1	LSc	4	5	nd	nd		1	LSc	11	5	191	287
1	LSc	6	1	139	267		1	LSc	6	1	139	267		1	LLk	8	1	143	159		1	LLk	10	1	143	263		1	LSc	6	1	139	259		1	LSc	6	1	139	259
1	LSc	6	2	147	271		1	LSc	6	2	147	271		1	LLk	8	2	163	263		1	LLk	10	2	151	271		1	LSc	6	2	151	267		1	LSc	6	2	151	267
1	LSc	6	3	155	271		1	LSc	6	3	155	271		1	LLk	8	3	163	271		1	LLk	10	3	163	271		1	LSc	6	3	151	275		1	LSc	6	3	155	275
1	LSc	6	4	171	283		1	LSc	6	4	171	283		1	LLk	8	4	171	271		1	LLk	10	4	167	275		1	LSc	6	4	171	275		1	LSc	6	4	167	283
1	LSc	6	5	187	295		1	LSc	6	5	187	295		1	LLk	8	5	191	283		1	LLk	10	5	179	295		1	LSc	6	5	187	291		1	LSc	6	5	191	295
1	LSc	11	1	143	267		1	LSc	11	1	143	267		1	LLk	9	1	139	259		1	LLk	7	1	143	259		1	LSc	11	1	143	259		1	LSc	1	1	139	259
1	LSc	11	2	155	271		1	LSc	11	2	155	271		1	LLk	9	2	147	271		1	LLk	7	2	151	267		1	LSc	11	2	147	267		1	LSc	1	2	147	267
1	LSc	11	3	167	275		1	LSc	11	3	167	275		1	LLk	9	3	163	275		1	LLk	7	3	151	271		1	LSc	11	3	163	267		1	LSc	1	3	163	271
1	LSc	11	4	171	283		1	LSc	11	4	171	283		1	LLk	9	4	175	275		1	LLk	7	4	163	283		1	LSc	11	4	171	283		1	LSc	1	4	171	283
1	LSc	11	5	199	291		1	LSc	11	5	199	291		1	LLk	9	5	195	291		1	LLk	7	5	187	295		1	LSc	11	5	199	295		1	LSc	1	5	187	291
1	LSc	7	1	139	267		1	LSc	7	1	139	267		1	LLk	4	1	147	263		1	LLk	9	1	143	259		1	LSc	9	1	139	259		1	LSc	7	1	143	259
1	LSc	7	2	151	271		1	LSc	7	2	151	271		1	LLk	4	2	163	263		1	LLk	9	2	147	267		1	LSc	9	2	151	267		1	LSc	7	2	151	263
1	LSc	7	3	155	271		1	LSc	7	3	155	271		1	LLk	4	3	167	275		1	LLk	9	3	163	275		1	LSc	9	3	155	271		1	LSc	7	3	155	267
1	LSc	7	4	171	275		1	LSc	7	4	171	275		1	LLk	4	4	171	275		1	LLk	9	4	171	283		1	LSc	9	4	171	271		1	LSc	7	4	171	275
1	LSc	7	5	191	295		1	LSc	7	5	191	295		1	LLk	4	5	187	291		1	LLk	9	5	191	295		1	LSc	9	5	191	295		1	LSc	7	5	199	287
1	1HSc	4	1	195	307		1	1HSc	4	1	195	307		1	1HLk	7	1	179	311		1	Sup	5	1	167	275		1	1HSc	4	1	187	295		1	1HSc	3	1	187	3077
1	1HSc	4	2	195	215		1	1HSc	4	2	195	215		1	1HLk	7	2	199	315		1	Sup	5	2	175	287		1	1HSc	4	2	195	311		1	1HSc	3	2	199	311
1	1HSc	4	3	215	323		1	1HSc	4	3	215	323		1	1HLk	7	3	211	323		1	Sup	5	3	179	287		1	1HSc	4	3	203	315		1	1HSc	3	3	211	319
1	1HSc	4	4	215	331		1	1HSc	4	4	215	331		1	1HLk	7	4	223	335		1	Sup	5	4	191	291		1	1HSc	4	4	219	323		1	1HSc	3	4	223	331
1	1HSc	4	5	235	339		1	1HSc	4	5	235	339		1	1HLk	7	5	243	nd		1	Sup	5	5	219	307		1	1HSc	4	5	235	339		1	1HSc	3	5	243	347
1	1HSc	6	1	195	299		1	1HSc	6	1	195	299		1	1HLk	6	1	187	299		1	Sup	1	1	163	283		1	1HSc	7	1	191	295		1	1HSc	5	1	191	299
1	1HSc	6	2	215	315		1	1HSc	6	2	215	315		1	1HLk	6	2	195	311		1	Sup	1	2	175	291		1	1HSc	7	2	195	307		1	1HSc	5	2	199	311
1	1HSc	6	3	215	323		1	1HSc	6	3	215	323		1	1HLk	6	3	211	319		1	Sup	1	3	187	291		1	1HSc	7	3	199	315		1	1HSc	5	3	211	323
1	1HSc	6	4	223	335		1	1HSc	6	4	223	335		1	1HLk	6	4	223	323		1	Sup	1	4	195	291		1	1HSc	7	4	215	331		1	1HSc	5	4	219	335
1	1HSc	6	5	243	339		1	1HSc	6	5	243	339		1	1HLk	6	5	243	339		1	Sup	1	5	219	323		1	1HSc	7	5	235	343		1	1HSc	5	5	239	335
1	1HSc	7	1	187	307		1	1HSc	7	1	187	307		1	1HLk	8	1	179	307		1	Sup	10	1	171	275		1	1HSc	2	1	187	307		1	1HSc	7	1	187	295
1	1HSc	7	2	203	307		1	1HSc	7	2	203	307		1	1HLk	8	2	211	311		1	Sup	10	2	175	287		1	1HSc	2	2	191	307		1	1HSc	7	2	199	307
1	1HSc	7	3	203	319		1	1HSc	7	3	203	319		1	1HLk	8	3	211	315		1	Sup	10	3	187	291		1	1HSc	2	3	203	315		1	1HSc	7	3	211	311
1	1HSc	7	4	215	331		1	1HSc	7	4	215	331		1	1HLk	8	4	223	331		1	Sup	10	4	195	299		1	1HSc	2	4	219	319		1	1HSc	7	4	219	319
1	1HSc	7	5	239	331		1	1HSc	7	5	239	331		1	1HLk	8	5	223	335		1	Sup	10	5	nd	nd		1	1HSc	2	5	235	323		1	1HSc	7	5	nd	nd
1	1HSc	10	1	199	311		1	1HSc	10	1	199	311		1	1HLk	10	1	187	299		1	Sup	12	1	167	275		1	1HSc	3	1	191	299		1	1HSc	10	1	191	299
1	1HSc	10	2	199	311		1	1HSc	10	2	199	311		1	1HLk	10	2	195	311		1	Sup	12	2	175	291		1	1HSc	3	2	199	307		1	1HSc	10	2	199	311
1	1HSc	10	3	199	319		1	1HSc	10	3	199	319		1	1HLk	10	3	211	319		1	Sup	12	3	179	295		1	1HSc	3	3	199	315		1	1HSc	10	3	215	319
1	1HSc	10	4	219	323		1	1HSc	10	4	219	323		1	1HLk	10	4	215	319		1	Sup	12	4	187	307		1	1HSc	3	4	215	319		1	1HSc	10	4	215	319
1	1HSc	10	5	nd	nd		1	1HSc	10	5	nd	nd		1	1HLk	10	5	235	339		1	Sup	12	5	215	307		1	1HSc	3	5	243	339		1	1HSc	10	5	239	339
1	1HSc	5	1	187	299		1	1HSc	5	1	187	299		1	1HLk	12	1	199	299		1	Sup	11	1	167	283		1	1HSc	12	1	179	295		1	1HSc	4	1	187	295
1	1HSc	5	2	199	315		1	1HSc	5	2	199	315		1	1HLk	12	2	199	311		1	Sup	11	2	175	287		1	1HSc	12	2	191	299		1	1HSc	4	2	199	307
1	1HSc	5	3	199	319		1	1HSc	5	3	199	319		1	1HLk	12	3	199	319		1	Sup	11	3	187	291		1	1HSc	12	3	199	311		1	1HSc	4	3	199	311
1	1HSc	5	4	223	335		1	1HSc	5	4	223	335		1	1HLk	12	4	223	331		1	Sup	11	4	195	291		1	1HSc	12	4	219	323		1	1HSc	4	4	223	323
1	1HSc	5	5	223	335		1	1HSc	5	5	223	335		1	1HLk	12	5	239	331		1	Sup	11	5	219	323		1	1HSc	12	5	227	339		1	1HSc	4	5	223	335
1	1HSc	2	1	191	299		1	1HSc	2	1	191	299		1	1HLk	1	1	187	307		1	Sup	9	1	171	287		1	1HSc	10	1	191	299		1	1HSc	11	1	187	299
1	1HSc	2	2	191	311		1	1HSc	2	2	191	311		1	1HLk	1	2	199	315		1	Sup	9	2	179	291		1	1HSc	10	2	199	311		1	1HSc	11	2	195	311
1	1HSc	2	3	211	331		1	1HSc	2	3	211	331		1	1HLk	1	3	211	331		1	Sup	9	3	191	295		1	1HSc	10	3	211	319		1	1HSc	11	3	211	319
1	1HSc	2	4	219	331		1	1HSc	2	4	219	331		1	1HLk	1	4	211	335		1	Sup	9	4	195	299		1	1HSc	10	4	215	319		1	1HSc	11	4	219	331
1	1HSc	2	5	227	343		1	1HSc	2	5	227	343		1	1HLk	1	5	235	339		1	Sup	9	5	215	315		1	1HSc	10	5	nd	nd		1	1HSc	11	5	243	347
1	1HSc	3	1	179	307		1	1HSc	3	1	179	307		1	1HLk	5	1	179	307		1	Sup	2	1	163	283		1	1HSc	5	1	179	295		1	1HSc	8	1	187	295
1	1HSc	3	2	203	315		1	1HSc	3	2	203	315		1	1HLk	5	2	191	315		1	Sup	2	2	175	291		1	1HSc	5	2	195	311		1	1HSc	8	2	203	311
1	1HSc	3	3	219	315		1	1HSc	3	3	219	315		1	1HLk	5	3	211	323		1	Sup	2	3	179	299		1	1HSc	5	3	203	319		1	1HSc	8	3	219	319
1	1HSc	3	4	219	331		1	1HSc	3	4	219	331		1	1HLk	5	4	215	335		1	Sup	2	4	191	299		1	1HSc	5	4	219	331		1	1HSc	8	4	219	331
1	1HSc	3	5	239	339		1	1HSc	3	5	239	339		1	1HLk	5	5	223	347		1	Sup	2	5	223	315		1	1HSc	5	5	235	nd		1	1HSc	8	5	239	343
1	1HSc	12	1	191	307		1	1HSc	12	1	191	307		1	1HLk	9	1	187	307		1	Sup	7	1	163	283		1	1HSc	1	1	187	299		1	1HSc	6	1	199	307
1	1HSc	12	2	199	315		1	1HSc	12	2	199	315		1	1HLk	9	2	211	315		1	Sup	7	2	167	287		1	1HSc	1	2	195	307		1	1HSc	6	2	199	315
1	1HSc	12	3	211	323		1	1HSc	12	3	211	323		1	1HLk	9	3	211	323		1	Sup	7	3	175	291		1	1HSc	1	3	203	323		1	1HSc	6	3	215	323
1	1HSc	12	4	219	335		1	1HSc	12	4	219	335		1	1HLk	9	4	211	335		1	Sup	7	4	187	307		1	1HSc	1	4	215	323		1	1HSc	6	4	219	331
1	1HSc	12	5	235	335		1	1HSc	12	5	235	335		1	1HLk	9	5	223	335		1	Sup	7	5	215	319		1	1HSc	1	5	235	343		1	1HSc	6	5	227	343
1	1HSc	1	1	191	315		1	1HSc	1	1	191	315		1	1HLk	3	1	187	307		1	Sup	6	1	167	283		1	1HSc	9	1	191	295		1	1HSc	12	1	179	295
1	1HSc	1	2	195	315		1	1HSc	1	2	195	315		1	1HLk	3	2	199	315		1	Sup	6	2	179	287		1	1HSc	9	2	195	307		1	1HSc	12	2	199	307
1	1HSc	1	3	215	315		1	1HSc	1	3	215	315		1	1HLk	3	3	211	315		1	Sup	6	3	179	291		1	1HSc	9	3	211	319		1	1HSc	12	3	215	319
1	1HSc	1	4	215	323		1	1HSc	1	4	215	323		1	1HLk	3	4	223	323		1	Sup	6	4	187	291		1	1HSc	9	4	219	331		1	1HSc	12	4	219	319
1	1HSc	1	5	235	nd		1	1HSc	1	5	235	nd		1	1HLk	3	5	nd	nd		1	Sup	6	5	215	319		1	1HSc	9	5	247	343		1	1HSc	12	5	247	339
1	1HSc	11	1	179	311		1	1HSc	11	1	179	311		1	1HLk	2	1	187	307		1	Sup	3	1	167	275		1	1HSc	8	1	179	295		1	1HSc	2	1	187	299
1	1HSc	11	2	195	315		1	1HSc	11	2	195	315		1	1HLk	2	2	195	315		1	Sup	3	2	175	287		1	1HSc	8	2	195	307		1	1HSc	2	2	195	311
1	1HSc	11	3	195	335		1	1HSc	11	3	195	335		1	1HLk	2	3	199	315		1	Sup	3	3	175	291		1	1HSc	8	3	203	315		1	1HSc	2	3	199	315
1	1HSc	11	4	215	335		1	1HSc	11	4	215	335		1	1HLk	2	4	211	319		1	Sup	3	4	187	307		1	1HSc	8	4	219	323		1	1HSc	2	4	215	323
1	1HSc	11	5	243	343		1	1HSc	11	5	243	343		1	1HLk	2	5	235	339		1	Sup	3	5	203	nd		1	1HSc	8	5	243	323		1	1HSc	2	5	239	323
1	2HSc	11	1	187	299		1	2HSc	11	1	187	299		1	2HLk	3	1	179	295		1	LLk+Sup	10	1	143	259		1	2HSc	4	1	191	295		1	2HSc	7	1	179	291
1	2HSc	11	2	203	299		1	2HSc	11	2	203	299		1	2HLk	3	2	191	307		1	LLk+Sup	10	2	151	267		1	2HSc	4	2	199	307		1	2HSc	7	2	195	299
1	2HSc	11	3	215	319		1	2HSc	11	3	215	319		1	2HLk	3	3	211	315		1	LLk+Sup	10	3	151	275		1	2HSc	4	3	211	315		1	2HSc	7	3	195	311
1	2HSc	11	4	235	319		1	2HSc	11	4	235	319		1	2HLk	3	4	219	323		1	LLk+Sup	10	4	163	275		1	2HSc	4	4	223	319		1	2HSc	7	4	219	319
1	2HSc	11	5	235	335		1	2HSc	11	5	235	335		1	2HLk	3	5	239	335		1	LLk+Sup	10	5	187	307		1	2HSc	4	5	239	335		1	2HSc	7	5	239	335
1	2HSc	6	1	187	307		1	2HSc	6	1	187	307		1	2HLk	12	1	191	299		1	LLk+Sup	12	1	143	263		1	2HSc	9	1	187	291		1	2HSc	12	1	187	295
1	2HSc	6	2	195	319		1	2HSc	6	2	195	319		1	2HLk	12	2	211	311		1	LLk+Sup	12	2	147	271		1	2HSc	9	2	195	307		1	2HSc	12	2	199	307
1	2HSc	6	3	215	323		1	2HSc	6	3	215	323		1	2HLk	12	3	219	323		1	LLk+Sup	12	3	151	271		1	2HSc	9	3	215	311		1	2HSc	12	3	211	315
1	2HSc	6	4	227	331		1	2HSc	6	4	227	331		1	2HLk	12	4	235	335		1	LLk+Sup	12	4	163	283		1	2HSc	9	4	219	319		1	2HSc	12	4	223	319
1	2HSc	6	5	239	331		1	2HSc	6	5	239	331		1	2HLk	12	5	239	335		1	LLk+Sup	12	5	191	299		1	2HSc	9	5	239	323		1	2HSc	12	5	239	323
1	2HSc	9	1	195	299		1	2HSc	9	1	195	299		1	2HLk	8	1	187	299		1	LLk+Sup	9	1	139	259		1	2HSc	12	1	195	299		1	2HSc	4	1	191	295
1	2HSc	9	2	199	311		1	2HSc	9	2	199	311		1	2HLk	8	2	195	311		1	LLk+Sup	9	2	151	271		1	2HSc	12	2	199	311		1	2HSc	4	2	199	307
1	2HSc	9	3	203	311		1	2HSc	9	3	203	311		1	2HLk	8	3	199	315		1	LLk+Sup	9	3	155	283		1	2HSc	12	3	203	311		1	2HSc	4	3	211	315
1	2HSc	9	4	223	319		1	2HSc	9	4	223	319		1	2HLk	8	4	215	331		1	LLk+Sup	9	4	167	287		1	2HSc	12	4	227	315		1	2HSc	4	4	227	315
1	2HSc	9	5	nd	nd		1	2HSc	9	5	nd	nd		1	2HLk	8	5	235	nd		1	LLk+Sup	9	5	179	299		1	2HSc	12	5	235	331		1	2HSc	4	5	247	331
1	2HSc	2	1	179	307		1	2HSc	2	1	179	307		1	2HLk	4	1	179	299		1	LLk+Sup	2	1	139	263		1	2HSc	3	1	191	295		1	2HSc	2	1	187	291
1	2HSc	2	2	191	307		1	2HSc	2	2	191	307		1	2HLk	4	2	191	315		1	LLk+Sup	2	2	151	267		1	2HSc	3	2	195	299		1	2HSc	2	2	203	299
1	2HSc	2	3	203	311		1	2HSc	2	3	203	311		1	2HLk	4	3	203	315		1	LLk+Sup	2	3	163	271		1	2HSc	3	3	211	311		1	2HSc	2	3	203	311
1	2HSc	2	4	219	331		1	2HSc	2	4	219	331		1	2HLk	4	4	219	335		1	LLk+Sup	2	4	175	275		1	2HSc	3	4	219	319		1	2HSc	2	4	223	319
1	2HSc	2	5	235	335		1	2HSc	2	5	235	335		1	2HLk	4	5	235	339		1	LLk+Sup	2	5	187	nd		1	2HSc	3	5	239	331		1	2HSc	2	5	239	331
1	2HSc	5	1	195	295		1	2HSc	5	1	195	295		1	2HLk	10	1	187	295		1	LLk+Sup	11	1	143	259		1	2HSc	10	1	187	299		1	2HSc	8	1	179	291
1	2HSc	5	2	195	311		1	2HSc	5	2	195	311		1	2HLk	10	2	199	311		1	LLk+Sup	11	2	155	267		1	2HSc	10	2	203	299		1	2HSc	8	2	195	299
1	2HSc	5	3	203	319		1	2HSc	5	3	203	319		1	2HLk	10	3	199	319		1	LLk+Sup	11	3	171	275		1	2HSc	10	3	211	311		1	2HSc	8	3	211	311
1	2HSc	5	4	223	323		1	2HSc	5	4	223	323		1	2HLk	10	4	215	323		1	LLk+Sup	11	4	187	287		1	2HSc	10	4	223	319		1	2HSc	8	4	219	319
1	2HSc	5	5	235	335		1	2HSc	5	5	235	335		1	2HLk	10	5	235	339		1	LLk+Sup	11	5	187	299		1	2HSc	10	5	235	335		1	2HSc	8	5	239	335
1	2HSc	8	1	187	299		1	2HSc	8	1	187	299		1	2HLk	1	1	191	299		1	LLk+Sup	6	1	139	259		1	2HSc	6	1	187	291		1	2HSc	9	1	187	295
1	2HSc	8	2	195	307		1	2HSc	8	2	195	307		1	2HLk	1	2	211	3077		1	LLk+Sup	6	2	143	267		1	2HSc	6	2	195	307		1	2HSc	9	2	199	307
1	2HSc	8	3	211	311		1	2HSc	8	3	211	311		1	2HLk	1	3	215	315		1	LLk+Sup	6	3	155	275		1	2HSc	6	3	203	307		1	2HSc	9	3	199	315
1	2HSc	8	4	215	331		1	2HSc	8	4	215	331		1	2HLk	1	4	215	331		1	LLk+Sup	6	4	167	287		1	2HSc	6	4	215	319		1	2HSc	9	4	219	319
1	2HSc	8	5	227	nd		1	2HSc	8	5	227	nd		1	2HLk	1	5	nd	nd		1	LLk+Sup	6	5	nd	nd		1	2HSc	6	5	nd	nd		1	2HSc	9	5	243	335
1	2HSc	3	1	191	295		1	2HSc	3	1	191	295		1	2HLk	7	1	179	299		1	LLk+Sup	8	1	139	263		1	2HSc	5	1	187	291		1	2HSc	11	1	179	291
1	2HSc	3	2	191	307		1	2HSc	3	2	191	307		1	2HLk	7	2	191	311		1	LLk+Sup	8	2	147	271		1	2HSc	5	2	195	299		1	2HSc	11	2	195	299
1	2HSc	3	3	215	319		1	2HSc	3	3	215	319		1	2HLk	7	3	199	35		1	LLk+Sup	8	3	147	283		1	2HSc	5	3	211	311		1	2HSc	11	3	203	311
1	2HSc	3	4	227	331		1	2HSc	3	4	227	331		1	2HLk	7	4	215	331		1	LLk+Sup	8	4	163	287		1	2HSc	5	4	227	315		1	2HSc	11	4	223	315
1	2HSc	3	5	247	335		1	2HSc	3	5	247	335		1	2HLk	7	5	235	331		1	LLk+Sup	8	5	195	299		1	2HSc	5	5	nd	nd		1	2HSc	11	5	nd	nd
1	2HSc	12	1	187	299		1	2HSc	12	1	187	299		1	2HLk	2	1	191	295		1	LLk+Sup	3	1	139	259		1	2HSc	1	1	187	291		1	2HSc	3	1	187	295
1	2HSc	12	2	195	299		1	2HSc	12	2	195	299		1	2HLk	2	2	211	311		1	LLk+Sup	3	2	147	263		1	2HSc	1	2	195	307		1	2HSc	3	2	195	307
1	2HSc	12	3	211	307		1	2HSc	12	3	211	307		1	2HLk	2	3	211	319		1	LLk+Sup	3	3	163	271		1	2HSc	1	3	203	315		1	2HSc	3	3	211	315
1	2HSc	12	4	211	319		1	2HSc	12	4	211	319		1	2HLk	2	4	223	331		1	LLk+Sup	3	4	163	275		1	2HSc	1	4	215	319		1	2HSc	3	4	223	319
1	2HSc	12	5	nd	nd		1	2HSc	12	5	nd	nd		1	2HLk	2	5	247	343		1	LLk+Sup	3	5	187	291		1	2HSc	1	5	243	335		1	2HSc	3	5	251	335
1	2HSc	1	1	191	307		1	2HSc	1	1	191	307		1	2HLk	5	1	187	299		1	LLk+Sup	7	1	143	259		1	2HSc	8	1	191	295		1	2HSc	10	1	191	295
1	2HSc	1	2	203	315		1	2HSc	1	2	203	315		1	2HLk	5	2	195	311		1	LLk+Sup	7	2	151	263		1	2HSc	8	2	203	307		1	2HSc	10	2	195	307
1	2HSc	1	3	203	323		1	2HSc	1	3	203	323		1	2HLk	5	3	211	323		1	LLk+Sup	7	3	163	271		1	2HSc	8	3	211	311		1	2HSc	10	3	211	311
1	2HSc	1	4	219	323		1	2HSc	1	4	219	323		1	2HLk	5	4	215	331		1	LLk+Sup	7	4	171	275		1	2HSc	8	4	219	319		1	2HSc	10	4	219	319
1	2HSc	1	5	219	323		1	2HSc	1	5	219	323		1	2HLk	5	5	227	339		1	LLk+Sup	7	5	179	295		1	2HSc	8	5	235	nd		1	2HSc	10	5	227	335
1	2HSc	10	1	187	299		1	2HSc	10	1	187	299		1	2HLk	6	1	187	295		1	LLk+Sup	4	1	143	259		1	2HSc	7	1	191	295		1	2HSc	6	1	187	299
1	2HSc	10	2	187	315		1	2HSc	10	2	187	315		1	2HLk	6	2	199	315		1	LLk+Sup	4	2	151	263		1	2HSc	7	2	195	307		1	2HSc	6	2	187	307
1	2HSc	10	3	215	323		1	2HSc	10	3	215	323		1	2HLk	6	3	215	315		1	LLk+Sup	4	3	167	267		1	2HSc	7	3	203	307		1	2HSc	6	3	215	311
1	2HSc	10	4	215	323		1	2HSc	10	4	215	323		1	2HLk	6	4	235	319		1	LLk+Sup	4	4	171	271		1	2HSc	7	4	215	315		1	2HSc	6	4	215	315
1	2HSc	10	5	243	339		1	2HSc	10	5	243	339		1	2HLk	6	5	239	335		1	LLk+Sup	4	5	179	291		1	2HSc	7	5	235	331		1	2HSc	6	5	243	nd
1	4HSc	3	1	171	287		1	4HSc	3	1	171	287		1	4HLk	12	1	187	287		2	Nm	6	1	143	263		1	4HSc	12	1	175	287		1	4HSc	8	1	175	287
1	4HSc	3	2	179	299		1	4HSc	3	2	179	299		1	4HLk	12	2	187	299		2	Nm	6	2	151	271		1	4HSc	12	2	187	295		1	4HSc	8	2	195	295
1	4HSc	3	3	195	299		1	4HSc	3	3	195	299		1	4HLk	12	3	211	299		2	Nm	6	3	167	271		1	4HSc	12	3	199	307		1	4HSc	8	3	195	307
1	4HSc	3	4	211	311		1	4HSc	3	4	211	311		1	4HLk	12	4	211	315		2	Nm	6	4	171	275		1	4HSc	12	4	203			1	4HSc	8	4	211	315
1	4HSc	3	5	223	319		1	4HSc	3	5	223	319		1	4HLk	12	5	215	323		2	Nm	6	5	191	275		1	4HSc	12	5	227	315		1	4HSc	8	5	215	323
1	4HSc	7	1	171	299		1	4HSc	7	1	171	299		1	4HLk	8	1	175	295		2	Nm	3	1	143	259		1	4HSc	3	1	175	315		1	4HSc	10	1	171	291
1	4HSc	7	2	191	299		1	4HSc	7	2	191	299		1	4HLk	8	2	179	299		2	Nm	3	2	151	263		1	4HSc	3	2	191	291		1	4HSc	10	2	179	299
1	4HSc	7	3	199	299		1	4HSc	7	3	199	299		1	4HLk	8	3	191	311		2	Nm	3	3	155	267		1	4HSc	3	3	199	299		1	4HSc	10	3	199	307
1	4HSc	7	4	223	319		1	4HSc	7	4	223	319		1	4HLk	8	4	211	319		2	Nm	3	4	167	271		1	4HSc	3	4	211	307		1	4HSc	10	4	215	315
1	4HSc	7	5	239	319		1	4HSc	7	5	239	319		1	4HLk	8	5	235	331		2	Nm	3	5	187	295		1	4HSc	3	5	223	323		1	4HSc	10	5	239	323
1	4HSc	11	1	179	295		1	4HSc	11	1	179	295		1	4HLk	7	1	171	291		2	Nm	8	1	139	263		1	4HSc	9	1	179	287		1	4HSc	9	1	175	287
1	4HSc	11	2	195	307		1	4HSc	11	2	195	307		1	4HLk	7	2	191	299		2	Nm	8	2	147	271		1	4HSc	9	2	195	295		1	4HSc	9	2	191	295
1	4HSc	11	3	215	315		1	4HSc	11	3	215	315		1	4HLk	7	3	191	311		2	Nm	8	3	163	287		1	4HSc	9	3	203	307		1	4HSc	9	3	211	307
1	4HSc	11	4	235	319		1	4HSc	11	4	235	319		1	4HLk	7	4	211	315		2	Nm	8	4	171	299		1	4HSc	9	4	219	315		1	4HSc	9	4	227	311
1	4HSc	11	5	235	331		1	4HSc	11	5	235	331		1	4HLk	7	5	219	331		2	Nm	8	5	187	299		1	4HSc	9	5	235	319		1	4HSc	9	5	243	319
1	4HSc	9	1	179	295		1	4HSc	9	1	179	295		1	4HLk	3	1	175	291		2	Nm	12	1	139	259		1	4HSc	4	1	171	291		1	4HSc	11	1	171	291
1	4HSc	9	2	187	299		1	4HSc	9	2	187	299		1	4HLk	3	2	187	299		2	Nm	12	2	147	267		1	4HSc	4	2	191	299		1	4HSc	11	2	187	299
1	4HSc	9	3	211	311		1	4HSc	9	3	211	311		1	4HLk	3	3	199	299		2	Nm	12	3	151	275		1	4HSc	4	3	215	315		1	4HSc	11	3	199	315
1	4HSc	9	4	215	315		1	4HSc	9	4	215	315		1	4HLk	3	4	211	311		2	Nm	12	4	167	287		1	4HSc	4	4	215	315		1	4HSc	11	4	215	315
1	4HSc	9	5	235	335		1	4HSc	9	5	235	335		1	4HLk	3	5	223	335		2	Nm	12	5	nd	nd		1	4HSc	4	5	227	nd		1	4HSc	11	5	239	335
1	4HSc	2	1	179	291		1	4HSc	2	1	179	291		1	4HLk	11	1	175	291		2	Nm	4	1	139	263		1	4HSc	7	1	175	287		1	4HSc	7	1	179	287
1	4HSc	2	2	195	299		1	4HSc	2	2	195	299		1	4HLk	11	2	195	307		2	Nm	4	2	143	267		1	4HSc	7	2	187	291		1	4HSc	7	2	195	291
1	4HSc	2	3	211	311		1	4HSc	2	3	211	311		1	4HLk	11	3	195	311		2	Nm	4	3	175	275		1	4HSc	7	3	199	299		1	4HSc	7	3	199	299
1	4HSc	2	4	215	315		1	4HSc	2	4	215	315		1	4HLk	11	4	223	315		2	Nm	4	4	175	275		1	4HSc	7	4	211	315		1	4HSc	7	4	211	315
1	4HSc	2	5	223	335		1	4HSc	2	5	223	335		1	4HLk	11	5	223	331		2	Nm	4	5	195	nd		1	4HSc	7	5	223	315		1	4HSc	7	5	223	315
1	4HSc	4	1	187	295		1	4HSc	4	1	187	295		1	4HLk	10	1	175	295		2	Nm	1	1	143	259		1	4HSc	8	1	187	287		1	4HSc	5	1	187	287
1	4HSc	4	2	191	307		1	4HSc	4	2	191	307		1	4HLk	10	2	179	299		2	Nm	1	2	155	267		1	4HSc	8	2	191	307		1	4HSc	5	2	187	307
1	4HSc	4	3	199	315		1	4HSc	4	3	199	315		1	4HLk	10	3	195	311		2	Nm	1	3	155	283		1	4HSc	8	3	199	307		1	4HSc	5	3	199	307
1	4HSc	4	4	215	319		1	4HSc	4	4	215	319		1	4HLk	10	4	215	311		2	Nm	1	4	167	287		1	4HSc	8	4	215	311		1	4HSc	5	4	215	315
1	4HSc	4	5	227	331		1	4HSc	4	5	227	331		1	4HLk	10	5	215	232		2	Nm	1	5	187	307		1	4HSc	8	5	227	331		1	4HSc	5	5	215	331
1	4HSc	1	1	175	295		1	4HSc	1	1	175	295		1	4HLk	4	1	187	295		2	Nm	11	1	143	259		1	4HSc	5	1	171	291		1	4HSc	1	1	171	291
1	4HSc	1	2	191	295		1	4HSc	1	2	191	295		1	4HLk	4	2	187	299		2	Nm	11	2	147	263		1	4HSc	5	2	187	295		1	4HSc	1	2	187	295
1	4HSc	1	3	191	311		1	4HSc	1	3	191	311		1	4HLk	4	3	199	311		2	Nm	11	3	163	271		1	4HSc	5	3	195	307		1	4HSc	1	3	195	307
1	4HSc	1	4	211	315		1	4HSc	1	4	211	315		1	4HLk	4	4	211	319		2	Nm	11	4	171	275		1	4HSc	5	4	203	319		1	4HSc	1	4	211	315
1	4HSc	1	5	211	nd		1	4HSc	1	5	211	nd		1	4HLk	4	5	223	nd		2	Nm	11	5	191	299		1	4HSc	5	5	235	335		1	4HSc	1	5	nd	nd
1	4HSc	10	1	175	291		1	4HSc	10	1	175	291		1	4HLk	5	1	175	291		2	Nm	7	1	139	259		1	4HSc	2	1	175	287		1	4HSc	12	1	175	287
1	4HSc	10	2	191	307		1	4HSc	10	2	191	307		1	4HLk	5	2	203	307		2	Nm	7	2	147	271		1	4HSc	2	2	191	295		1	4HSc	12	2	191	295
1	4HSc	10	3	211	315		1	4HSc	10	3	211	315		1	4HLk	5	3	211	311		2	Nm	7	3	163	283		1	4HSc	2	3	199	307		1	4HSc	12	3	195	299
1	4HSc	10	4	211	319		1	4HSc	10	4	211	319		1	4HLk	5	4	211	319		2	Nm	7	4	167	291		1	4HSc	2	4	215	311		1	4HSc	12	4	211	311
1	4HSc	10	5	227	323		1	4HSc	10	5	227	323		1	4HLk	5	5	223	331		2	Nm	7	5	191	307		1	4HSc	2	5	nd	nd		1	4HSc	12	5	235	323
1	4HSc	6	1	175	299		1	4HSc	6	1	175	299		1	4HLk	6	1	187	295		2	Nm	2	1	143	259		1	4HSc	1	1	171	287		1	4HSc	3	1	175	287
1	4HSc	6	2	191	299		1	4HSc	6	2	191	299		1	4HLk	6	2	187	299		2	Nm	2	2	163	263		1	4HSc	1	2	191	291		1	4HSc	3	2	199	291
1	4HSc	6	3	211	299		1	4HSc	6	3	211	299		1	4HLk	6	3	211	315		2	Nm	2	3	167	267		1	4HSc	1	3	203	295		1	4HSc	3	3	199	299
1	4HSc	6	4	211	311		1	4HSc	6	4	211	311		1	4HLk	6	4	223	315		2	Nm	2	4	175	271		1	4HSc	1	4	211	315		1	4HSc	3	4	211	315
1	4HSc	6	5	219	319		1	4HSc	6	5	219	319		1	4HLk	6	5	nd	nd		2	Nm	2	5	175	291		1	4HSc	1	5	219	335		1	4HSc	3	5	223	323
1	4HSc	12	1	175	291		1	4HSc	12	1	175	291		1	4HLk	1	1	171	287		2	Nm	10	1	143	259		1	4HSc	10	1	179	287		1	4HSc	4	1	175	287
1	4HSc	12	2	187	299		1	4HSc	12	2	187	299		1	4HLk	1	2	187	299		2	Nm	10	2	151	267		1	4HSc	10	2	187	295		1	4HSc	4	2	187	295
1	4HSc	12	3	187	299		1	4HSc	12	3	187	299		1	4HLk	1	3	195	311		2	Nm	10	3	151	271		1	4HSc	10	3	195	307		1	4HSc	4	3	199	307
1	4HSc	12	4	211	319		1	4HSc	12	4	211	319		1	4HLk	1	4	211	319		2	Nm	10	4	167	275		1	4HSc	10	4	211	311		1	4HSc	4	4	211	311
1	4HSc	12	5	215	331		1	4HSc	12	5	215	331		1	4HLk	1	5	223	331		2	Nm	10	5	187	291		1	4HSc	10	5	215	323		1	4HSc	4	5	223	323
1	8HSc	5	1	167	287		1	8HSc	5	1	167	287		1	8HLk	7	1	163	283		2	Ax	8	1	179	311		1	8HSc	11	1	163	271		1	8HSc	9	1	163	275
1	8HSc	5	2	167	291		1	8HSc	5	2	167	291		1	8HLk	7	2	175	291		2	Ax	8	2	191	319		1	8HSc	11	2	179	275		1	8HSc	9	2	171	287
1	8HSc	5	3	187	295		1	8HSc	5	3	187	295		1	8HLk	7	3	187	295		2	Ax	8	3	211	323		1	8HSc	11	3	187	287		1	8HSc	9	3	179	295
1	8HSc	5	4	187	299		1	8HSc	5	4	187	299		1	8HLk	7	4	191	307		2	Ax	8	4	219	335		1	8HSc	11	4	195	299		1	8HSc	9	4	191	299
1	8HSc	5	5	211	311		1	8HSc	5	5	211	311		1	8HLk	7	5	215	315		2	Ax	8	5	nd	nd		1	8HSc	11	5	219	311		1	8HSc	9	5	211	311
1	8HSc	2	1	163	283		1	8HSc	2	1	163	283		1	8HLk	2	1	167	287		2	Ax	7	1	187	311		1	8HSc	12	1	163	283		1	8HSc	8	1	167	271
1	8HSc	2	2	171	287		1	8HSc	2	2	171	287		1	8HLk	2	2	175	287		2	Ax	7	2	195	319		1	8HSc	12	2	171	283		1	8HSc	8	2	179	283
1	8HSc	2	3	175	295		1	8HSc	2	3	175	295		1	8HLk	2	3	187	295		2	Ax	7	3	203	323		1	8HSc	12	3	175	287		1	8HSc	8	3	179	291
1	8HSc	2	4	191	295		1	8HSc	2	4	191	295		1	8HLk	2	4	195	299		2	Ax	7	4	215	339		1	8HSc	12	4	187	295		1	8HSc	8	4	195	295
1	8HSc	2	5	215	307		1	8HSc	2	5	215	307		1	8HLk	2	5	211	315		2	Ax	7	5	223	339		1	8HSc	12	5	215	331		1	8HSc	8	5	nd	nd
1	8HSc	12	1	163	283		1	8HSc	12	1	163	283		1	8HLk	12	1	163	283		2	Ax	9	1	175	319		1	8HSc	2	1	163	271		1	8HSc	11	1	163	271
1	8HSc	12	2	171	287		1	8HSc	12	2	171	287		1	8HLk	12	2	175	287		2	Ax	9	2	199	319		1	8HSc	2	2	171	283		1	8HSc	11	2	171	283
1	8HSc	12	3	187	295		1	8HSc	12	3	187	295		1	8HLk	12	3	187	299		2	Ax	9	3	199	331		1	8HSc	2	3	187	291		1	8HSc	11	3	179	291
1	8HSc	12	4	199	307		1	8HSc	12	4	199	307		1	8HLk	12	4	187	311		2	Ax	9	4	211	335		1	8HSc	2	4	195	299		1	8HSc	11	4	199	307
1	8HSc	12	5	223	315		1	8HSc	12	5	223	315		1	8HLk	12	5	nd	nd		2	Ax	9	5	nd	nd		1	8HSc	2	5	223	319		1	8HSc	11	5	219	319
1	8HSc	4	1	163	275		1	8HSc	4	1	163	275		1	8HLk	6	1	171	275		2	Ax	4	1	187	311		1	8HSc	3	1	163	283		1	8HSc	2	1	163	275
1	8HSc	4	2	195	287		1	8HSc	4	2	195	287		1	8HLk	6	2	175	295		2	Ax	4	2	191	319		1	8HSc	3	2	171	287		1	8HSc	2	2	171	287
1	8HSc	4	3	195	295		1	8HSc	4	3	195	295		1	8HLk	6	3	187	299		2	Ax	4	3	199	319		1	8HSc	3	3	187	295		1	8HSc	2	3	191	295
1	8HSc	4	4	199	307		1	8HSc	4	4	199	307		1	8HLk	6	4	199	311		2	Ax	4	4	219	331		1	8HSc	3	4	199	311		1	8HSc	2	4	203	307
1	8HSc	4	5	nd	nd		1	8HSc	4	5	nd	nd		1	8HLk	6	5	223	319		2	Ax	4	5	219	359		1	8HSc	3	5	223	nd		1	8HSc	2	5	223	323
1	8HSc	11	1	175	283		1	8HSc	11	1	175	283		1	8HLk	9	1	167	283		2	Ax	5	1	179	311		1	8HSc	9	1	167	271		1	8HSc	5	1	167	271
1	8HSc	11	2	175	283		1	8HSc	11	2	175	283		1	8HLk	9	2	179	287		2	Ax	5	2	195	319		1	8HSc	9	2	171	283		1	8HSc	5	2	179	283
1	8HSc	11	3	187	291		1	8HSc	11	3	187	291		1	8HLk	9	3	187	291		2	Ax	5	3	203	323		1	8HSc	9	3	171	291		1	8HSc	5	3	191	291
1	8HSc	11	4	191	295		1	8HSc	11	4	191	295		1	8HLk	9	4	199	307		2	Ax	5	4	219	331		1	8HSc	9	4	187	299		1	8HSc	5	4	191	299
1	8HSc	11	5	211	299		1	8HSc	11	5	211	299		1	8HLk	9	5	219	319		2	Ax	5	5	235	339		1	8HSc	9	5	nd	nd		1	8HSc	5	5	211	319
1	8HSc	7	1	163	287		1	8HSc	7	1	163	287		1	8HLk	10	1	163	287		2	Ax	12	1	179	315		1	8HSc	8	1	163	275		1	8HSc	1	1	163	271
1	8HSc	7	2	171	291		1	8HSc	7	2	171	291		1	8HLk	10	2	175	291		2	Ax	12	2	179	319		1	8HSc	8	2	179	283		1	8HSc	1	2	175	287
1	8HSc	7	3	187	299		1	8HSc	7	3	187	299		1	8HLk	10	3	187	295		2	Ax	12	3	191	323		1	8HSc	8	3	191	295		1	8HSc	1	3	187	299
1	8HSc	7	4	191	307		1	8HSc	7	4	191	307		1	8HLk	10	4	187	299		2	Ax	12	4	211	335		1	8HSc	8	4	191	295		1	8HSc	1	4	215	299
1	8HSc	7	5	215	323		1	8HSc	7	5	215	323		1	8HLk	10	5	215	nd		2	Ax	12	5	239	355		1	8HSc	8	5	215	315		1	8HSc	1	5	215	315
1	8HSc	6	1	163	283		1	8HSc	6	1	163	283		1	8HLk	3	1	163	283		2	Ax	11	1	179	311		1	8HSc	4	1	167	271		1	8HSc	7	1	167	271
1	8HSc	6	2	175	291		1	8HSc	6	2	175	291		1	8HLk	3	2	175	295		2	Ax	11	2	191	319		1	8HSc	4	2	175	287		1	8HSc	7	2	171	287
1	8HSc	6	3	191	299		1	8HSc	6	3	191	299		1	8HLk	3	3	191	295		2	Ax	11	3	199	319		1	8HSc	4	3	191	291		1	8HSc	7	3	187	291
1	8HSc	6	4	195	311		1	8HSc	6	4	195	311		1	8HLk	3	4	195	311		2	Ax	11	4	215	331		1	8HSc	4	4	199	299		1	8HSc	7	4	199	299
1	8HSc	6	5	211	319		1	8HSc	6	5	211	319		1	8HLk	3	5	215	319		2	Ax	11	5	235	355		1	8HSc	4	5	211	nd		1	8HSc	7	5	211	319
1	8HSc	1	1	163	287		1	8HSc	1	1	163	287		1	8HLk	4	1	175	283		2	Ax	1	1	187	311		1	8HSc	10	1	163	275		1	8HSc	10	1	163	275
1	8HSc	1	2	187	291		1	8HSc	1	2	187	291		1	8HLk	4	2	175	291		2	Ax	1	2	195	319		1	8HSc	10	2	171	287		1	8HSc	10	2	179	287
1	8HSc	1	3	187	291		1	8HSc	1	3	187	291		1	8HLk	4	3	187	299		2	Ax	1	3	203	323		1	8HSc	10	3	187	299		1	8HSc	10	3	191	295
1	8HSc	1	4	199	307		1	8HSc	1	4	199	307		1	8HLk	4	4	195	307		2	Ax	1	4	211	335		1	8HSc	10	4	203	311		1	8HSc	10	4	199	307
1	8HSc	1	5	211	307		1	8HSc	1	5	211	307		1	8HLk	4	5	223	319		2	Ax	1	5	227	355		1	8HSc	10	5	211	319		1	8HSc	10	5	215	319
1	8HSc	9	1	171	283		1	8HSc	9	1	171	283		1	8HLk	1	1	167	287		2	Ax	3	1	187	315		1	8HSc	1	1	167	275		1	8HSc	4	1	167	271
1	8HSc	9	2	179	291		1	8HSc	9	2	179	291		1	8HLk	1	2	187	291		2	Ax	3	2	195	323		1	8HSc	1	2	175	283		1	8HSc	4	2	179	283
1	8HSc	9	3	191	295		1	8HSc	9	3	191	295		1	8HLk	1	3	187	295		2	Ax	3	3	203	323		1	8HSc	1	3	191	287		1	8HSc	4	3	191	291
1	8HSc	9	4	203	299		1	8HSc	9	4	203	299		1	8HLk	1	4	211	307		2	Ax	3	4	211	335		1	8HSc	1	4	195	295		1	8HSc	4	4	203	299
1	8HSc	9	5	219	311		1	8HSc	9	5	219	311		1	8HLk	1	5	211	315		2	Ax	3	5	219	355		1	8HSc	1	5	219	319		1	8HSc	4	5	203	319
1	8HSc	3	1	163	283		1	8HSc	3	1	163	283		1	8HLk	11	1	163	275		2	Ax	6	1	179	311		1	8HSc	5	1	163	271		1	8HSc	6	1	163	271
1	8HSc	3	2	167	295		1	8HSc	3	2	167	295		1	8HLk	11	2	175	287		2	Ax	6	2	195	315		1	8HSc	5	2	171	283		1	8HSc	6	2	187	283
1	8HSc	3	3	175	299		1	8HSc	3	3	175	299		1	8HLk	11	3	175	295		2	Ax	6	3	195	323		1	8HSc	5	3	175	291		1	8HSc	6	3	191	291
1	8HSc	3	4	187	307		1	8HSc	3	4	187	307		1	8HLk	11	4	191	295		2	Ax	6	4	215	339		1	8HSc	5	4	191	299		1	8HSc	6	4	191	291
1	8HSc	3	5	nd	nd		1	8HSc	3	5	nd	nd		1	8HLk	11	5	nd	nd		2	Ax	6	5	247	359		1	8HSc	5	5	223	315		1	8HSc	6	5	223	nd
1	16HSc	10	1	163	275		1	16HSc	10	1	163	275		1	16HLk	4	1	167	275		2	LLk	12	1	143	259		1	16HSc	7	1	163	275		1	16HSc	7	1	167	275
1	16HSc	10	2	175	287		1	16HSc	10	2	175	287		1	16HLk	4	2	171	287		2	LLk	12	2	151	267		1	16HSc	7	2	171	287		1	16HSc	7	2	179	291
1	16HSc	10	3	187	299		1	16HSc	10	3	187	299		1	16HLk	4	3	187	287		2	LLk	12	3	167	283		1	16HSc	7	3	191	295		1	16HSc	7	3	187	299
1	16HSc	10	4	199	307		1	16HSc	10	4	199	307		1	16HLk	4	4	195	295		2	LLk	12	4	167	291		1	16HSc	7	4	203	299		1	16HSc	7	4	203	307
1	16HSc	10	5	215	315		1	16HSc	10	5	215	315		1	16HLk	4	5	223	311		2	LLk	12	5	nd	nd		1	16HSc	7	5	211	319		1	16HSc	7	5	219	319
1	16HSc	5	1	167	283		1	16HSc	5	1	167	283		1	16HLk	9	1	167	283		2	LLk	4	1	139	267		1	16HSc	10	1	163	271		1	16HSc	12	1	163	271
1	16HSc	5	2	167	291		1	16HSc	5	2	167	291		1	16HLk	9	2	187	291		2	LLk	4	2	143	267		1	16HSc	10	2	171	283		1	16HSc	12	2	171	283
1	16HSc	5	3	179	291		1	16HSc	5	3	179	291		1	16HLk	9	3	187	299		2	LLk	4	3	155	275		1	16HSc	10	3	187	291		1	16HSc	12	3	175	291
1	16HSc	5	4	195	307		1	16HSc	5	4	195	307		1	16HLk	9	4	199	311		2	LLk	4	4	167	283		1	16HSc	10	4	191	299		1	16HSc	12	4	199	299
1	16HSc	5	5	215	307		1	16HSc	5	5	215	307		1	16HLk	9	5	211	311		2	LLk	4	5	187	299		1	16HSc	10	5	211	319		1	16HSc	12	5	211	nd
1	16HSc	9	1	167	287		1	16HSc	9	1	167	287		1	16HLk	8	1	163	275		2	LLk	11	1	143	263		1	16HSc	12	1	167	275		1	16HSc	2	1	163	275
1	16HSc	9	2	167	287		1	16HSc	9	2	167	287		1	16HLk	8	2	175	283		2	LLk	11	2	147	267		1	16HSc	12	2	171	287		1	16HSc	2	2	171	287
1	16HSc	9	3	175	287		1	16HSc	9	3	175	287		1	16HLk	8	3	187	291		2	LLk	11	3	151	275		1	16HSc	12	3	179	287		1	16HSc	2	3	179	287
1	16HSc	9	4	187	291		1	16HSc	9	4	187	291		1	16HLk	8	4	187	295		2	LLk	11	4	163	275		1	16HSc	12	4	191	295		1	16HSc	2	4	187	291
1	16HSc	9	5	199	311		1	16HSc	9	5	199	311		1	16HLk	8	5	215	315		2	LLk	11	5	175	291		1	16HSc	12	5	223	315		1	16HSc	2	5	215	315
1	16HSc	7	1	163	283		1	16HSc	7	1	163	283		1	16HLk	12	1	171	275		2	LLk	6	1	139	259		1	16HSc	1	1	163	271		1	16HSc	9	1	163	271
1	16HSc	7	2	171	291		1	16HSc	7	2	171	291		1	16HLk	12	2	187	287		2	LLk	6	2	143	271		1	16HSc	1	2	171	283		1	16HSc	9	2	175	283
1	16HSc	7	3	187	299		1	16HSc	7	3	187	299		1	16HLk	12	3	187	287		2	LLk	6	3	163	271		1	16HSc	1	3	179	295		1	16HSc	9	3	179	291
1	16HSc	7	4	211	307		1	16HSc	7	4	211	307		1	16HLk	12	4	199	291		2	LLk	6	4	163	271		1	16HSc	1	4	203	299		1	16HSc	9	4	203	307
1	16HSc	7	5	223	315		1	16HSc	7	5	223	315		1	16HLk	12	5	219	307		2	LLk	6	5	187	295		1	16HSc	1	5	219	311		1	16HSc	9	5	203	307
1	16HSc	8	1	163	275		1	16HSc	8	1	163	275		1	16HLk	3	1	163	283		2	LLk	2	1	143	259		1	16HSc	4	1	163	275		1	16HSc	11	1	163	275
1	16HSc	8	2	171	287		1	16HSc	8	2	171	287		1	16HLk	3	2	171	291		2	LLk	2	2	147	267		1	16HSc	4	2	171	287		1	16HSc	11	2	171	287
1	16HSc	8	3	171	291		1	16HSc	8	3	171	291		1	16HLk	3	3	179	291		2	LLk	2	3	151	271		1	16HSc	4	3	179	287		1	16HSc	11	3	179	287
1	16HSc	8	4	187	291		1	16HSc	8	4	187	291		1	16HLk	3	4	191	299		2	LLk	2	4	167	275		1	16HSc	4	4	195	291		1	16HSc	11	4	187	291
1	16HSc	8	5	211	nd		1	16HSc	8	5	211	nd		1	16HLk	3	5	215	319		2	LLk	2	5	175	291		1	16HSc	4	5	215	315		1	16HSc	11	5	215	315
1	16HSc	2	1	171	275		1	16HSc	2	1	171	275		1	16HLk	5	1	171	275		2	LLk	5	1	143	259		1	16HSc	5	1	167	275		1	16HSc	4	1	167	271
1	16HSc	2	2	171	287		1	16HSc	2	2	171	287		1	16HLk	5	2	171	291		2	LLk	5	2	147	267		1	16HSc	5	2	175	283		1	16HSc	4	2	175	287
1	16HSc	2	3	195	295		1	16HSc	2	3	195	295		1	16HLk	5	3	195	295		2	LLk	5	3	163	267		1	16HSc	5	3	187	291		1	16HSc	4	3	175	299
1	16HSc	2	4	195	307		1	16HSc	2	4	195	307		1	16HLk	5	4	195	299		2	LLk	5	4	167	271		1	16HSc	5	4	199	307		1	16HSc	4	4	191	299
1	16HSc	2	5	219	315		1	16HSc	2	5	219	315		1	16HLk	5	5	219	315		2	LLk	5	5	195	287		1	16HSc	5	5	223	319		1	16HSc	4	5	219	319
1	16HSc	6	1	163	287		1	16HSc	6	1	163	287		1	16HLk	7	1	163	283		2	LLk	1	1	139	259		1	16HSc	6	1	163	271		1	16HSc	10	1	163	271
1	16HSc	6	2	167	291		1	16HSc	6	2	167	291		1	16HLk	7	2	187	291		2	LLk	1	2	147	271		1	16HSc	6	2	171	283		1	16HSc	10	2	175	287
1	16HSc	6	3	175	299		1	16HSc	6	3	175	299		1	16HLk	7	3	187	291		2	LLk	1	3	151	271		1	16HSc	6	3	187	287		1	16HSc	10	3	195	287
1	16HSc	6	4	195	307		1	16HSc	6	4	195	307		1	16HLk	7	4	199	295		2	LLk	1	4	163	275		1	16HSc	6	4	195	295		1	16HSc	10	4	199	295
1	16HSc	6	5	195	nd		1	16HSc	6	5	195	nd		1	16HLk	7	5	nd	nd		2	LLk	1	5	nd	299		1	16HSc	6	5	nd	nd		1	16HSc	10	5	199	nd
1	16HSc	12	1	163	283		1	16HSc	12	1	163	283		1	16HLk	10	1	167	275		2	LLk	10	1	143	259		1	16HSc	8	1	163	275		1	16HSc	8	1	163	275
1	16HSc	12	2	175	287		1	16HSc	12	2	175	287		1	16HLk	10	2	167	283		2	LLk	10	2	151	263		1	16HSc	8	2	171	283		1	16HSc	8	2	171	287
1	16HSc	12	3	175	295		1	16HSc	12	3	175	295		1	16HLk	10	3	179	291		2	LLk	10	3	163	271		1	16HSc	8	3	179	291		1	16HSc	8	3	179	295
1	16HSc	12	4	191	311		1	16HSc	12	4	191	311		1	16HLk	10	4	187	291		2	LLk	10	4	175	283		1	16HSc	8	4	195	299		1	16HSc	8	4	195	307
1	16HSc	12	5	215	323		1	16HSc	12	5	215	323		1	16HLk	10	5	191	315		2	LLk	10	5	175	291		1	16HSc	8	5	219	315		1	16HSc	8	5	219	319
1	16HSc	11	1	163	283		1	16HSc	11	1	163	283		1	16HLk	1	1	167	275		2	LLk	7	1	139	263		1	16HSc	2	1	163	275		1	16HSc	3	1	167	275
1	16HSc	11	2	175	291		1	16HSc	11	2	175	291		1	16HLk	1	2	175	283		2	LLk	7	2	147	267		1	16HSc	2	2	171	283		1	16HSc	3	2	175	283
1	16HSc	11	3	187	295		1	16HSc	11	3	187	295		1	16HLk	1	3	187	287		2	LLk	7	3	155	271		1	16HSc	2	3	179	291		1	16HSc	3	3	187	291
1	16HSc	11	4	187	307		1	16HSc	11	4	187	307		1	16HLk	1	4	199	295		2	LLk	7	4	167	275		1	16HSc	2	4	195	299		1	16HSc	3	4	195	299
1	16HSc	11	5	199	315		1	16HSc	11	5	199	315		1	16HLk	1	5	215	315		2	LLk	7	5	nd	nd		1	16HSc	2	5	215	319		1	16HSc	3	5	211	319
1	16HSc	1	1	163	287		1	16HSc	1	1	163	287		1	16HLk	6	1	167	283		2	LLk	8	1	143	259		1	16HSc	3	1	167	271		1	16HSc	1	1	167	271
1	16HSc	1	2	175	291		1	16HSc	1	2	175	291		1	16HLk	6	2	171	291		2	LLk	8	2	147	275		1	16HSc	3	2	175	283		1	16HSc	1	2	175	283
1	16HSc	1	3	191	291		1	16HSc	1	3	191	291		1	16HLk	6	3	195	291		2	LLk	8	3	163	275		1	16HSc	3	3	187	291		1	16HSc	1	3	191	291
1	16HSc	1	4	195	307		1	16HSc	1	4	195	307		1	16HLk	6	4	195	295		2	LLk	8	4	167	287		1	16HSc	3	4	199	299		1	16HSc	1	4	203	299
1	16HSc	1	5	211	311		1	16HSc	1	5	211	311		1	16HLk	6	5	219	nd		2	LLk	8	5	195	nd		1	16HSc	3	5	nd	nd		1	16HSc	1	5	215	319
1	32HSc	8	1	171	283		1	32HSc	8	1	171	283		1	32HLk	7	1	163	283		2	Sup	12	1	163	287		2	Nm	6	1	143	263		2	Nm	6	1	143	259
1	32HSc	8	2	171	283		1	32HSc	8	2	171	283		1	32HLk	7	2	175	287		2	Sup	12	2	171	287		2	Nm	6	2	147	263		2	Nm	6	2	151	263
1	32HSc	8	3	187	291		1	32HSc	8	3	187	291		1	32HLk	7	3	187	295		2	Sup	12	3	175	295		2	Nm	6	3	167	267		2	Nm	6	3	167	271
1	32HSc	8	4	199	307		1	32HSc	8	4	199	307		1	32HLk	7	4	187	311		2	Sup	12	4	195	295		2	Nm	6	4	167	275		2	Nm	6	4	171	283
1	32HSc	8	5	211	311		1	32HSc	8	5	211	311		1	32HLk	7	5	199	319		2	Sup	12	5	219	311		2	Nm	6	5	191	287		2	Nm	6	5	191	283
1	32HSc	6	1	163	275		1	32HSc	6	1	163	275		1	32HLk	4	1	171	283		2	Sup	7	1	163	275		2	Nm	12	1	143	259		2	Nm	8	1	155	263
1	32HSc	6	2	175	283		1	32HSc	6	2	175	283		1	32HLk	4	2	175	287		2	Sup	7	2	171	291		2	Nm	12	2	151	263		2	Nm	8	2	155	267
1	32HSc	6	3	187	291		1	32HSc	6	3	187	291		1	32HLk	4	3	195	287		2	Sup	7	3	187	299		2	Nm	12	3	167	271		2	Nm	8	3	167	267
1	32HSc	6	4	187	291		1	32HSc	6	4	187	291		1	32HLk	4	4	199	291		2	Sup	7	4	191	299		2	Nm	12	4	175	283		2	Nm	8	4	175	275
1	32HSc	6	5	235	nd		1	32HSc	6	5	235	nd		1	32HLk	4	5	219	315		2	Sup	7	5	219	323		2	Nm	12	5	187	295		2	Nm	8	5	191	295
1	32HSc	1	1	163	275		1	32HSc	1	1	163	275		1	32HLk	11	1	163	275		2	Sup	9	1	167	283		2	Nm	9	1	139	263		2	Nm	1	1	139	263
1	32HSc	1	2	175	287		1	32HSc	1	2	175	287		1	32HLk	11	2	171	287		2	Sup	9	2	179	287		2	Nm	9	2	147	267		2	Nm	1	2	143	267
1	32HSc	1	3	191	291		1	32HSc	1	3	191	291		1	32HLk	11	3	187	299		2	Sup	9	3	191	291		2	Nm	9	3	151	275		2	Nm	1	3	151	275
1	32HSc	1	4	199	299		1	32HSc	1	4	199	299		1	32HLk	11	4	195	311		2	Sup	9	4	199	295		2	Nm	9	4	171	275		2	Nm	1	4	175	275
1	32HSc	1	5	215	315		1	32HSc	1	5	215	315		1	32HLk	11	5	219	319		2	Sup	9	5	219	315		2	Nm	9	5	179	291		2	Nm	1	5	191	295
1	32HSc	11	1	171	283		1	32HSc	11	1	171	283		1	32HLk	12	1	167	275		2	Sup	10	1	167	275		2	Nm	3	1	143	259		2	Nm	11	1	143	259
1	32HSc	11	2	171	287		1	32HSc	11	2	171	287		1	32HLk	12	2	187	287		2	Sup	10	2	179	287		2	Nm	3	2	151	263		2	Nm	11	2	151	263
1	32HSc	11	3	191	291		1	32HSc	11	3	191	291		1	32HLk	12	3	187	291		2	Sup	10	3	191	299		2	Nm	3	3	171	271		2	Nm	11	3	171	271
1	32HSc	11	4	199	307		1	32HSc	11	4	199	307		1	32HLk	12	4	187	295		2	Sup	10	4	195	307		2	Nm	3	4	179	271		2	Nm	11	4	175	283
1	32HSc	11	5	211	307		1	32HSc	11	5	211	307		1	32HLk	12	5	211	311		2	Sup	10	5	nd	nd		2	Nm	3	5	187	287		2	Nm	11	5	191	291
1	32HSc	7	1	171	283		1	32HSc	7	1	171	283		1	32HLk	3	1	167	275		2	Sup	3	1	167	283		2	Nm	5	1	143	259		2	Nm	7	1	143	259
1	32HSc	7	2	171	283		1	32HSc	7	2	171	283		1	32HLk	3	2	175	283		2	Sup	3	2	175	287		2	Nm	5	2	151	263		2	Nm	7	2	151	263
1	32HSc	7	3	175	291		1	32HSc	7	3	175	291		1	32HLk	3	3	175	291		2	Sup	3	3	187	287		2	Nm	5	3	163	271		2	Nm	7	3	163	271
1	32HSc	7	4	187	295		1	32HSc	7	4	187	295		1	32HLk	3	4	191	299		2	Sup	3	4	203	291		2	Nm	5	4	171	275		2	Nm	7	4	171	275
1	32HSc	7	5	211	311		1	32HSc	7	5	211	311		1	32HLk	3	5	195	315		2	Sup	3	5	203	315		2	Nm	5	5	187	291		2	Nm	7	5	187	299
1	32HSc	12	1	163	275		1	32HSc	12	1	163	275		1	32HLk	6	1	175	283		2	Sup	4	1	167	283		2	Nm	7	1	143	263		2	Nm	2	1	139	263
1	32HSc	12	2	175	287		1	32HSc	12	2	175	287		1	32HLk	6	2	175	287		2	Sup	4	2	175	287		2	Nm	7	2	155	267		2	Nm	2	2	151	267
1	32HSc	12	3	191	295		1	32HSc	12	3	191	295		1	32HLk	6	3	191	295		2	Sup	4	3	187	291		2	Nm	7	3	163	283		2	Nm	2	3	163	271
1	32HSc	12	4	211	307		1	32HSc	12	4	211	307		1	32HLk	6	4	195	295		2	Sup	4	4	195	291		2	Nm	7	4	171	283		2	Nm	2	4	167	283
1	32HSc	12	5	215	315		1	32HSc	12	5	215	315		1	32HLk	6	5	211	319		2	Sup	4	5	215	319		2	Nm	7	5	191	295		2	Nm	2	5	191	295
1	32HSc	10	1	167	275		1	32HSc	10	1	167	275		1	32HLk	2	1	163	275		2	Sup	6	1	163	275		2	Nm	2	1	139	259		2	Nm	10	1	143	259
1	32HSc	10	2	175	291		1	32HSc	10	2	175	291		1	32HLk	2	2	167	291		2	Sup	6	2	175	283		2	Nm	2	2	155	263		2	Nm	10	2	155	263
1	32HSc	10	3	187	291		1	32HSc	10	3	187	291		1	32HLk	2	3	175	291		2	Sup	6	3	191	291		2	Nm	2	3	155	275		2	Nm	10	3	155	275
1	32HSc	10	4	187	299		1	32HSc	10	4	187	299		1	32HLk	2	4	187	299		2	Sup	6	4	191	295		2	Nm	2	4	167	275		2	Nm	10	4	175	275
1	32HSc	10	5	199	307		1	32HSc	10	5	199	307		1	32HLk	2	5	215	nd		2	Sup	6	5	211	323		2	Nm	2	5	191	nd		2	Nm	10	5	195	295
1	32HSc	9	1	163	283		1	32HSc	9	1	163	283		1	32HLk	5	1	163	275		2	Sup	8	1	167	275		2	Nm	11	1	139	259		2	Nm	12	1	139	259
1	32HSc	9	2	167	307		1	32HSc	9	2	167	307		1	32HLk	5	2	167	283		2	Sup	8	2	171	287		2	Nm	11	2	151	263		2	Nm	12	2	151	263
1	32HSc	9	3	187	307		1	32HSc	9	3	187	307		1	32HLk	5	3	187	287		2	Sup	8	3	191	299		2	Nm	11	3	167	271		2	Nm	12	3	163	267
1	32HSc	9	4	215	307		1	32HSc	9	4	215	307		1	32HLk	5	4	215	291		2	Sup	8	4	199	311		2	Nm	11	4	167	283		2	Nm	12	4	171	287
1	32HSc	9	5	215	319		1	32HSc	9	5	215	319		1	32HLk	5	5	nd	nd		2	Sup	8	5	211	311		2	Nm	11	5	nd	nd		2	Nm	12	5	191	295
1	32HSc	5	1	167	283		1	32HSc	5	1	167	283		1	32HLk	10	1	163	283		2	Sup	1	1	167	283		2	Nm	4	1	139	259		2	Nm	4	1	143	259
1	32HSc	5	2	187	287		1	32HSc	5	2	187	287		1	32HLk	10	2	175	287		2	Sup	1	2	175	291		2	Nm	4	2	147	263		2	Nm	4	2	151	263
1	32HSc	5	3	187	291		1	32HSc	5	3	187	291		1	32HLk	10	3	175	295		2	Sup	1	3	187	299		2	Nm	4	3	163	271		2	Nm	4	3	163	271
1	32HSc	5	4	187	311		1	32HSc	5	4	187	311		1	32HLk	10	4	187	315		2	Sup	1	4	195	299		2	Nm	4	4	171	271		2	Nm	4	4	175	271
1	32HSc	5	5	nd	nd		1	32HSc	5	5	nd	nd		1	32HLk	10	5	199	323		2	Sup	1	5	nd	nd		2	Nm	4	5	191	299		2	Nm	4	5	nd	nd
1	32HSc	2	1	167	275		1	32HSc	2	1	167	275		1	32HLk	8	1	163	283		2	Sup	5	1	167	275		2	Nm	8	1	147	263		2	Nm	5	1	143	263
1	32HSc	2	2	191	287		1	32HSc	2	2	191	287		1	32HLk	8	2	167	283		2	Sup	5	2	175	287		2	Nm	8	2	155	271		2	Nm	5	2	151	267
1	32HSc	2	3	191	295		1	32HSc	2	3	191	295		1	32HLk	8	3	175	287		2	Sup	5	3	179	291		2	Nm	8	3	163	271		2	Nm	5	3	163	267
1	32HSc	2	4	195	295		1	32HSc	2	4	195	295		1	32HLk	8	4	199	295		2	Sup	5	4	191	307		2	Nm	8	4	171	275		2	Nm	5	4	171	271
1	32HSc	2	5	215	307		1	32HSc	2	5	215	307		1	32HLk	8	5	199	311		2	Sup	5	5	nd	nd		2	Nm	8	5	191	291		2	Nm	5	5	nd	nd
2	Nm	7	1	143	263		2	Nm	7	1	143	263		2	Nm	6	1	139	259		2	LLk+Sup	1	1	143	259		2	Ax	2	1	179	299		2	Ax	1	1	179	299
2	Nm	7	2	151	271		2	Nm	7	2	151	271		2	Nm	6	2	163	263		2	LLk+Sup	1	2	151	271		2	Ax	2	2	195	311		2	Ax	1	2	187	307
2	Nm	7	3	167	283		2	Nm	7	3	167	283		2	Nm	6	3	171	267		2	LLk+Sup	1	3	167	283		2	Ax	2	3	203	319		2	Ax	1	3	203	319
2	Nm	7	4	171	287		2	Nm	7	4	171	287		2	Nm	6	4	171	271		2	LLk+Sup	1	4	171	283		2	Ax	2	4	223	323		2	Ax	1	4	223	331
2	Nm	7	5	187	nd		2	Nm	7	5	187	nd		2	Nm	6	5	191	291		2	LLk+Sup	1	5	nd	nd		2	Ax	2	5	243	339		2	Ax	1	5	239	343
2	Nm	5	1	155	259		2	Nm	5	1	155	259		2	Nm	8	1	143	259		2	LLk+Sup	11	1	143	259		2	Ax	7	1	179	299		2	Ax	3	1	179	307
2	Nm	5	2	155	267		2	Nm	5	2	155	267		2	Nm	8	2	155	267		2	LLk+Sup	11	2	151	267		2	Ax	7	2	191	311		2	Ax	3	2	191	315
2	Nm	5	3	175	271		2	Nm	5	3	175	271		2	Nm	8	3	163	275		2	LLk+Sup	11	3	163	267		2	Ax	7	3	199	315		2	Ax	3	3	199	315
2	Nm	5	4	175	283		2	Nm	5	4	175	283		2	Nm	8	4	163	283		2	LLk+Sup	11	4	171	271		2	Ax	7	4	215	331		2	Ax	3	4	219	323
2	Nm	5	5	187	283		2	Nm	5	5	187	283		2	Nm	8	5	191	291		2	LLk+Sup	11	5	175	295		2	Ax	7	5	nd	nd		2	Ax	3	5	243	343
2	Nm	8	1	143	263		2	Nm	8	1	143	263		2	Nm	7	1	143	263		2	LLk+Sup	6	1	139	263		2	Ax	6	1	187	307		2	Ax	8	1	187	299
2	Nm	8	2	143	263		2	Nm	8	2	143	263		2	Nm	7	2	151	271		2	LLk+Sup	6	2	151	271		2	Ax	6	2	191	311		2	Ax	8	2	211	307
2	Nm	8	3	151	271		2	Nm	8	3	151	271		2	Nm	7	3	163	271		2	LLk+Sup	6	3	163	271		2	Ax	6	3	203	319		2	Ax	8	3	215	319
2	Nm	8	4	175	275		2	Nm	8	4	175	275		2	Nm	7	4	187	287		2	LLk+Sup	6	4	167	283		2	Ax	6	4	219	331		2	Ax	8	4	223	319
2	Nm	8	5	195	295		2	Nm	8	5	195	295		2	Nm	7	5	187	295		2	LLk+Sup	6	5	179	299		2	Ax	6	5	239	331		2	Ax	8	5	235	339
2	Nm	3	1	139	263		2	Nm	3	1	139	263		2	Nm	4	1	147	263		2	LLk+Sup	2	1	143	259		2	Ax	9	1	179	299		2	Ax	12	1	179	299
2	Nm	3	2	151	271		2	Nm	3	2	151	271		2	Nm	4	2	147	271		2	LLk+Sup	2	2	147	263		2	Ax	9	2	191	307		2	Ax	12	2	191	311
2	Nm	3	3	171	271		2	Nm	3	3	171	271		2	Nm	4	3	163	271		2	LLk+Sup	2	3	155	271		2	Ax	9	3	199	315		2	Ax	12	3	195	311
2	Nm	3	4	171	283		2	Nm	3	4	171	283		2	Nm	4	4	171	283		2	LLk+Sup	2	4	167	271		2	Ax	9	4	215	319		2	Ax	12	4	211	319
2	Nm	3	5	187	295		2	Nm	3	5	187	295		2	Nm	4	5	191	nd		2	LLk+Sup	2	5	179	291		2	Ax	9	5	235	335		2	Ax	12	5	239	335
2	Nm	10	1	143	263		2	Nm	10	1	143	263		2	Nm	1	1	143	259		2	LLk+Sup	4	1	143	263		2	Ax	4	1	179	307		2	Ax	5	1	179	307
2	Nm	10	2	151	267		2	Nm	10	2	151	267		2	Nm	1	2	155	267		2	LLk+Sup	4	2	151	267		2	Ax	4	2	195	311		2	Ax	5	2	195	307
2	Nm	10	3	163	275		2	Nm	10	3	163	275		2	Nm	1	3	1677	271		2	LLk+Sup	4	3	167	271		2	Ax	4	3	203	319		2	Ax	5	3	203	319
2	Nm	10	4	171	275		2	Nm	10	4	171	275		2	Nm	1	4	171	275		2	LLk+Sup	4	4	171	275		2	Ax	4	4	211	323		2	Ax	5	4	219	319
2	Nm	10	5	179	291		2	Nm	10	5	179	291		2	Nm	1	5	187	287		2	LLk+Sup	4	5	195	299		2	Ax	4	5	239	331		2	Ax	5	5	235	343
2	Nm	1	1	139	259		2	Nm	1	1	139	259		2	Nm	12	1	139	263		2	LLk+Sup	12	1	143	263		2	Ax	8	1	191	299		2	Ax	11	1	179	299
2	Nm	1	2	151	267		2	Nm	1	2	151	267		2	Nm	12	2	143	267		2	LLk+Sup	12	2	147	267		2	Ax	8	2	191	311		2	Ax	11	2	195	307
2	Nm	1	3	163	275		2	Nm	1	3	163	275		2	Nm	12	3	151	267		2	LLk+Sup	12	3	151	275		2	Ax	8	3	199	315		2	Ax	11	3	203	315
2	Nm	1	4	171	287		2	Nm	1	4	171	287		2	Nm	12	4	171	275		2	LLk+Sup	12	4	171	283		2	Ax	8	4	215	331		2	Ax	11	4	211	331
2	Nm	1	5	nd	nd		2	Nm	1	5	nd	nd		2	Nm	12	5	195	295		2	LLk+Sup	12	5	195	nd		2	Ax	8	5	235	331		2	Ax	11	5	227	331
2	Nm	6	1	143	263		2	Nm	6	1	143	263		2	Nm	9	1	143	259		2	LLk+Sup	7	1	139	263		2	Ax	3	1	179	299		2	Ax	4	1	179	307
2	Nm	6	2	155	271		2	Nm	6	2	155	271		2	Nm	9	2	147	263		2	LLk+Sup	7	2	151	267		2	Ax	3	2	191	307		2	Ax	4	2	195	311
2	Nm	6	3	155	283		2	Nm	6	3	155	283		2	Nm	9	3	155	271		2	LLk+Sup	7	3	163	283		2	Ax	3	3	211	315		2	Ax	4	3	203	315
2	Nm	6	4	175	287		2	Nm	6	4	175	287		2	Nm	9	4	187	283		2	LLk+Sup	7	4	167	283		2	Ax	3	4	215	319		2	Ax	4	4	223	331
2	Nm	6	5	191	287		2	Nm	6	5	191	287		2	Nm	9	5	191	291		2	LLk+Sup	7	5	175	283		2	Ax	3	5	239	343		2	Ax	4	5	243	343
2	Nm	4	1	139	263		2	Nm	4	1	139	263		2	Nm	10	1	143	259		2	LLk+Sup	9	1	139	259		2	Ax	5	1	179	307		2	Ax	10	1	175	307
2	Nm	4	2	151	271		2	Nm	4	2	151	271		2	Nm	10	2	151	271		2	LLk+Sup	9	2	147	263		2	Ax	5	2	187	311		2	Ax	10	2	191	307
2	Nm	4	3	163	283		2	Nm	4	3	163	283		2	Nm	10	3	163	275		2	LLk+Sup	9	3	155	271		2	Ax	5	3	195	319		2	Ax	10	3	195	311
2	Nm	4	4	163	283		2	Nm	4	4	163	283		2	Nm	10	4	175	283		2	LLk+Sup	9	4	167	283		2	Ax	5	4	211	335		2	Ax	10	4	211	335
2	Nm	4	5	171	291		2	Nm	4	5	171	291		2	Nm	10	5	175	291		2	LLk+Sup	9	5	187	299		2	Ax	5	5	nd	nd		2	Ax	10	5	219	nd
2	Nm	9	1	147	263		2	Nm	9	1	147	263		2	Nm	5	1	139	259		2	LLk+Sup	5	1	139	259		2	Ax	1	1	187	299		2	Ax	9	1	179	299
2	Nm	9	2	147	271		2	Nm	9	2	147	271		2	Nm	5	2	147	267		2	LLk+Sup	5	2	147	267		2	Ax	1	2	187	307		2	Ax	9	2	195	311
2	Nm	9	3	171	283		2	Nm	9	3	171	283		2	Nm	5	3	163	271		2	LLk+Sup	5	3	155	283		2	Ax	1	3	199	315		2	Ax	9	3	195	311
2	Nm	9	4	187	283		2	Nm	9	4	187	283		2	Nm	5	4	171	275		2	LLk+Sup	5	4	167	287		2	Ax	1	4	211	319		2	Ax	9	4	215	323
2	Nm	9	5	195	291		2	Nm	9	5	195	291		2	Nm	5	5	191	295		2	LLk+Sup	5	5	199	307		2	Ax	1	5	243	339		2	Ax	9	5	215	339
2	Nm	12	1	147	263		2	Nm	12	1	147	263		2	Nm	3	1	143	263		2	LLk+Sup	3	1	143	263		2	Ax	10	1	179	299		2	Ax	6	1	179	299
2	Nm	12	2	151	263		2	Nm	12	2	151	263		2	Nm	3	2	163	267		2	LLk+Sup	3	2	151	271		2	Ax	10	2	203	307		2	Ax	6	2	203	307
2	Nm	12	3	163	271		2	Nm	12	3	163	271		2	Nm	3	3	163	271		2	LLk+Sup	3	3	167	283		2	Ax	10	3	203	311		2	Ax	6	3	203	311
2	Nm	12	4	187	287		2	Nm	12	4	187	287		2	Nm	3	4	175	291		2	LLk+Sup	3	4	175	287		2	Ax	10	4	203	319		2	Ax	6	4	215	319
2	Nm	12	5	191	nd		2	Nm	12	5	191	nd		2	Nm	3	5	187	299		2	LLk+Sup	3	5	191	287		2	Ax	10	5	239	nd		2	Ax	6	5	nd	nd
2	Ax	1	1	187	311		2	Ax	1	1	187	311		2	Ax	6	1	179	307		3	Nm	5	1	143	259		2	LSc	4	1	143	259		2	LSc	6	1	139	259
2	Ax	1	2	187	319		2	Ax	1	2	187	319		2	Ax	6	2	195	315		3	Nm	5	2	147	267		2	LSc	4	2	151	263		2	LSc	6	2	167	263
2	Ax	1	3	211	331		2	Ax	1	3	211	331		2	Ax	6	3	203	331		3	Nm	5	3	155	271		2	LSc	4	3	155	271		2	LSc	6	3	167	263
2	Ax	1	4	219	331		2	Ax	1	4	219	331		2	Ax	6	4	223	335		3	Nm	5	4	167	283		2	LSc	4	4	167	271		2	LSc	6	4	167	275
2	Ax	1	5	239	339		2	Ax	1	5	239	339		2	Ax	6	5	235	343		3	Nm	5	5	187	291		2	LSc	4	5	187	295		2	LSc	6	5	175	291
2	Ax	12	1	179	315		2	Ax	12	1	179	315		2	Ax	5	1	195	315		3	Nm	7	1	139	263		2	LSc	3	1	139	259		2	LSc	11	1	151	263
2	Ax	12	2	199	323		2	Ax	12	2	199	323		2	Ax	5	2	195	323		3	Nm	7	2	147	271		2	LSc	3	2	147	267		2	LSc	11	2	151	263
2	Ax	12	3	215	335		2	Ax	12	3	215	335		2	Ax	5	3	211	331		3	Nm	7	3	155	275		2	LSc	3	3	155	271		2	LSc	11	3	163	271
2	Ax	12	4	223	335		2	Ax	12	4	223	335		2	Ax	5	4	219	339		3	Nm	7	4	163	287		2	LSc	3	4	167	275		2	LSc	11	4	171	283
2	Ax	12	5	nd	nd		2	Ax	12	5	nd	nd		2	Ax	5	5	239	343		3	Nm	7	5	nd	nd		2	LSc	3	5	191	295		2	LSc	11	5	187	291
2	Ax	6	1	187	315		2	Ax	6	1	187	315		2	Ax	8	1	187	315		3	Nm	4	1	139	263		2	LSc	10	1	139	259		2	LSc	2	1	147	259
2	Ax	6	2	211	319		2	Ax	6	2	211	319		2	Ax	8	2	211	319		3	Nm	4	2	147	267		2	LSc	10	2	147	263		2	LSc	2	2	155	263
2	Ax	6	3	215	323		2	Ax	6	3	215	323		2	Ax	8	3	215	335		3	Nm	4	3	155	267		2	LSc	10	3	155	275		2	LSc	2	3	163	275
2	Ax	6	4	223	335		2	Ax	6	4	223	335		2	Ax	8	4	223	335		3	Nm	4	4	167	271		2	LSc	10	4	171	283		2	LSc	2	4	171	275
2	Ax	6	5	235	339		2	Ax	6	5	235	339		2	Ax	8	5	235	343		3	Nm	4	5	nd	nd		2	LSc	10	5	191	295		2	LSc	2	5	179	291
2	Ax	8	1	179	307		2	Ax	8	1	179	307		2	Ax	12	1	179	311		3	Nm	1	1	143	259		2	LSc	7	1	139	259		2	LSc	4	1	143	259
2	Ax	8	2	191	315		2	Ax	8	2	191	315		2	Ax	12	2	195	315		3	Nm	1	2	155	267		2	LSc	7	2	151	263		2	LSc	4	2	151	259
2	Ax	8	3	195	319		2	Ax	8	3	195	319		2	Ax	12	3	195	319		3	Nm	1	3	155	271		2	LSc	7	3	163	267		2	LSc	4	3	163	267
2	Ax	8	4	211	331		2	Ax	8	4	211	331		2	Ax	12	4	211	323		3	Nm	1	4	171	271		2	LSc	7	4	167	275		2	LSc	4	4	171	271
2	Ax	8	5	239	347		2	Ax	8	5	239	347		2	Ax	12	5	239	343		3	Nm	1	5	187	291		2	LSc	7	5	nd	nd		2	LSc	4	5	187	291
2	Ax	4	1	175	315		2	Ax	4	1	175	315		2	Ax	11	1	187	307		3	Nm	2	1	143	259		2	LSc	8	1	139	259		2	LSc	3	1	143	263
2	Ax	4	2	195	319		2	Ax	4	2	195	319		2	Ax	11	2	187	323		3	Nm	2	2	151	263		2	LSc	8	2	147	263		2	LSc	3	2	155	267
2	Ax	4	3	195	331		2	Ax	4	3	195	331		2	Ax	11	3	199	331		3	Nm	2	3	167	275		2	LSc	8	3	155	271		2	LSc	3	3	167	267
2	Ax	4	4	215	335		2	Ax	4	4	215	335		2	Ax	11	4	211	339		3	Nm	2	4	167	287		2	LSc	8	4	167	283		2	LSc	3	4	167	283
2	Ax	4	5	235	347		2	Ax	4	5	235	347		2	Ax	11	5	239	339		3	Nm	2	5	191	287		2	LSc	8	5	187	295		2	LSc	3	5	187	295
2	Ax	9	1	191	311		2	Ax	9	1	191	311		2	Ax	1	1	187	311		3	Nm	8	1	143	263		2	LSc	11	1	143	259		2	LSc	8	1	139	259
2	Ax	9	2	191	319		2	Ax	9	2	191	319		2	Ax	1	2	199	315		3	Nm	8	2	151	271		2	LSc	11	2	155	263		2	LSc	8	2	147	263
2	Ax	9	3	199	323		2	Ax	9	3	199	323		2	Ax	1	3	199	323		3	Nm	8	3	151	271		2	LSc	11	3	171	267		2	LSc	8	3	155	271
2	Ax	9	4	215	331		2	Ax	9	4	215	331		2	Ax	1	4	223	335		3	Nm	8	4	163	275		2	LSc	11	4	179	275		2	LSc	8	4	175	275
2	Ax	9	5	223	343		2	Ax	9	5	223	343		2	Ax	1	5	nd	nd		3	Nm	8	5	179	nd		2	LSc	11	5	nd	nd		2	LSc	8	5	191	295
2	Ax	3	1	179	311		2	Ax	3	1	179	311		2	Ax	2	1	175	307		3	Nm	12	1	139	263		2	LSc	9	1	139	263		2	LSc	12	1	147	259
2	Ax	3	2	191	311		2	Ax	3	2	191	311		2	Ax	2	2	195	311		3	Nm	12	2	147	267		2	LSc	9	2	151	263		2	LSc	12	2	163	263
2	Ax	3	3	211	319		2	Ax	3	3	211	319		2	Ax	2	3	199	323		3	Nm	12	3	151	283		2	LSc	9	3	163	271		2	LSc	12	3	163	267
2	Ax	3	4	219	339		2	Ax	3	4	219	339		2	Ax	2	4	219	335		3	Nm	12	4	175	283		2	LSc	9	4	171	271		2	LSc	12	4	167	283
2	Ax	3	5	235	339		2	Ax	3	5	235	339		2	Ax	2	5	219	nd		3	Nm	12	5	175	299		2	LSc	9	5	187	295		2	LSc	12	5	187	295
2	Ax	7	1	175	315		2	Ax	7	1	175	315		2	Ax	3	1	179	315		3	Nm	3	1	139	259		2	LSc	1	1	139	259		2	LSc	1	1	143	259
2	Ax	7	2	187	323		2	Ax	7	2	187	323		2	Ax	3	2	187	319		3	Nm	3	2	151	267		2	LSc	1	2	151	263		2	LSc	1	2	155	263
2	Ax	7	3	195	323		2	Ax	7	3	195	323		2	Ax	3	3	199	331		3	Nm	3	3	163	271		2	LSc	1	3	163	271		2	LSc	1	3	167	263
2	Ax	7	4	211	335		2	Ax	7	4	211	335		2	Ax	3	4	211	335		3	Nm	3	4	167	287		2	LSc	1	4	167	275		2	LSc	1	4	171	271
2	Ax	7	5	219	nd		2	Ax	7	5	219	nd		2	Ax	3	5	211	347		3	Nm	3	5	195	307		2	LSc	1	5	175	291		2	LSc	1	5	nd	nd
2	Ax	2	1	187	311		2	Ax	2	1	187	311		2	Ax	10	1	175	311		3	Nm	6	1	139	259		2	LSc	6	1	143	259		2	LSc	7	1	147	259
2	Ax	2	2	191	319		2	Ax	2	2	191	319		2	Ax	10	2	191	315		3	Nm	6	2	151	263		2	LSc	6	2	155	259		2	LSc	7	2	155	259
2	Ax	2	3	195	323		2	Ax	2	3	195	323		2	Ax	10	3	211	331		3	Nm	6	3	151	263		2	LSc	6	3	155	271		2	LSc	7	3	167	271
2	Ax	2	4	211	335		2	Ax	2	4	211	335		2	Ax	10	4	211	331		3	Nm	6	4	163	271		2	LSc	6	4	175	275		2	LSc	7	4	175	275
2	Ax	2	5	215	347		2	Ax	2	5	215	347		2	Ax	10	5	227	347		3	Nm	6	5	nd	nd		2	LSc	6	5	191	291		2	LSc	7	5	195	275
2	Ax	5	1	179	307		2	Ax	5	1	179	307		2	Ax	9	1	179	311		3	Nm	10	1	143	259		2	LSc	2	1	139	259		2	LSc	10	1	143	263
2	Ax	5	2	203	307		2	Ax	5	2	203	307		2	Ax	9	2	179	315		3	Nm	10	2	151	267		2	LSc	2	2	151	267		2	LSc	10	2	155	267
2	Ax	5	3	203	319		2	Ax	5	3	203	319		2	Ax	9	3	195	323		3	Nm	10	3	163	271		2	LSc	2	3	163	271		2	LSc	10	3	163	275
2	Ax	5	4	203	331		2	Ax	5	4	203	331		2	Ax	9	4	211	335		3	Nm	10	4	171	283		2	LSc	2	4	167	287		2	LSc	10	4	175	287
2	Ax	5	5	239	339		2	Ax	5	5	239	339		2	Ax	9	5	235	339		3	Nm	10	5	191	299		2	LSc	2	5	187	295		2	LSc	10	5	191	295
2	LSc	4	1	139	259		2	LSc	4	1	139	259		2	LLk	7	1	143	263		3	Ax	11	1	179	315		2	1HSc	4	1	191	299		2	1HSc	6	1	191	295
2	LSc	4	2	155	267		2	LSc	4	2	155	267		2	LLk	7	2	151	267		3	Ax	11	2	191	323		2	1HSc	4	2	199	307		2	1HSc	6	2	199	315
2	LSc	4	3	163	275		2	LSc	4	3	163	275		2	LLk	7	3	163	275		3	Ax	11	3	199	335		2	1HSc	4	3	215	319		2	1HSc	6	3	215	315
2	LSc	4	4	167	275		2	LSc	4	4	167	275		2	LLk	7	4	167	283		3	Ax	11	4	211	339		2	1HSc	4	4	223	331		2	1HSc	6	4	223	323
2	LSc	4	5	167	291		2	LSc	4	5	167	291		2	LLk	7	5	187	295		3	Ax	11	5	223	359		2	1HSc	4	5	247	nd		2	1HSc	6	5	239	339
2	LSc	5	1	151	263		2	LSc	5	1	151	263		2	LLk	11	1	143	263		3	Ax	3	1	187	311		2	1HSc	3	1	179	299		2	1HSc	3	1	179	299
2	LSc	5	2	151	271		2	LSc	5	2	151	271		2	LLk	11	2	155	271		3	Ax	3	2	191	319		2	1HSc	3	2	195	307		2	1HSc	3	2	195	311
2	LSc	5	3	163	271		2	LSc	5	3	163	271		2	LLk	11	3	163	283		3	Ax	3	3	211	323		2	1HSc	3	3	211	307		2	1HSc	3	3	203	311
2	LSc	5	4	163	283		2	LSc	5	4	163	283		2	LLk	11	4	187	283		3	Ax	3	4	219	331		2	1HSc	3	4	219	315		2	1HSc	3	4	219	319
2	LSc	5	5	187	291		2	LSc	5	5	187	291		2	LLk	11	5	187	295		3	Ax	3	5	nd	nd		2	1HSc	3	5	239	343		2	1HSc	3	5	239	343
2	LSc	2	1	139	259		2	LSc	2	1	139	259		2	LLk	12	1	139	259		3	Ax	7	1	179	315		2	1HSc	10	1	187	295		2	1HSc	12	1	187	295
2	LSc	2	2	151	271		2	LSc	2	2	151	271		2	LLk	12	2	143	267		3	Ax	7	2	187	319		2	1HSc	10	2	199	307		2	1HSc	12	2	199	307
2	LSc	2	3	163	283		2	LSc	2	3	163	283		2	LLk	12	3	151	275		3	Ax	7	3	195	331		2	1HSc	10	3	211	311		2	1HSc	12	3	215	315
2	LSc	2	4	167	287		2	LSc	2	4	167	287		2	LLk	12	4	175	275		3	Ax	7	4	215	335		2	1HSc	10	4	215	319		2	1HSc	12	4	219	331
2	LSc	2	5	179	287		2	LSc	2	5	179	287		2	LLk	12	5	191	291		3	Ax	7	5	235	355		2	1HSc	10	5	235	339		2	1HSc	12	5	239	343
2	LSc	10	1	143	263		2	LSc	10	1	143	263		2	LLk	3	1	139	259		3	Ax	8	1	179	315		2	1HSc	7	1	191	299		2	1HSc	7	1	187	299
2	LSc	10	2	151	271		2	LSc	10	2	151	271		2	LLk	3	2	163	267		3	Ax	8	2	191	323		2	1HSc	7	2	195	315		2	1HSc	7	2	203	311
2	LSc	10	3	163	283		2	LSc	10	3	163	283		2	LLk	3	3	163	275		3	Ax	8	3	199	331		2	1HSc	7	3	211	315		2	1HSc	7	3	211	315
2	LSc	10	4	175	287		2	LSc	10	4	175	287		2	LLk	3	4	167	275		3	Ax	8	4	211	335		2	1HSc	7	4	223	323		2	1HSc	7	4	219	323
2	LSc	10	5	nd	nd		2	LSc	10	5	nd	nd		2	LLk	3	5	nd	nd		3	Ax	8	5	247	347		2	1HSc	7	5	235	343		2	1HSc	7	5	243	343
2	LSc	9	1	147	263		2	LSc	9	1	147	263		2	LLk	2	1	143	263		3	Ax	6	1	187	315		2	1HSc	8	1	179	295		2	1HSc	11	1	179	295
2	LSc	9	2	163	267		2	LSc	9	2	163	267		2	LLk	2	2	147	271		3	Ax	6	2	199	331		2	1HSc	8	2	199	311		2	1HSc	11	2	195	311
2	LSc	9	3	163	271		2	LSc	9	3	163	271		2	LLk	2	3	163	275		3	Ax	6	3	203	331		2	1HSc	8	3	211	311		2	1HSc	11	3	203	311
2	LSc	9	4	167	275		2	LSc	9	4	167	275		2	LLk	2	4	167	287		3	Ax	6	4	215	339		2	1HSc	8	4	219	323		2	1HSc	11	4	215	335
2	LSc	9	5	167	295		2	LSc	9	5	167	295		2	LLk	2	5	187	299		3	Ax	6	5	227	339		2	1HSc	8	5	235	343		2	1HSc	11	5	nd	nd
2	LSc	8	1	139	259		2	LSc	8	1	139	259		2	LLk	4	1	147	259		3	Ax	2	1	187	315		2	1HSc	11	1	187	299		2	1HSc	8	1	187	295
2	LSc	8	2	147	271		2	LSc	8	2	147	271		2	LLk	4	2	151	267		3	Ax	2	2	199	323		2	1HSc	11	2	191	307		2	1HSc	8	2	199	307
2	LSc	8	3	163	271		2	LSc	8	3	163	271		2	LLk	4	3	171	275		3	Ax	2	3	203	331		2	1HSc	11	3	203	315		2	1HSc	8	3	203	307
2	LSc	8	4	171	287		2	LSc	8	4	171	287		2	LLk	4	4	171	283		3	Ax	2	4	219	331		2	1HSc	11	4	215	319		2	1HSc	8	4	219	315
2	LSc	8	5	191	287		2	LSc	8	5	191	287		2	LLk	4	5	199	291		3	Ax	2	5	219	355		2	1HSc	11	5	235	339		2	1HSc	8	5	235	339
2	LSc	12	1	143	263		2	LSc	12	1	143	263		2	LLk	1	1	139	259		3	Ax	1	1	187	315		2	1HSc	9	1	187	299		2	1HSc	4	1	179	299
2	LSc	12	2	163	267		2	LSc	12	2	163	267		2	LLk	1	2	151	267		3	Ax	1	2	191	323		2	1HSc	9	2	195	311		2	1HSc	4	2	199	311
2	LSc	12	3	163	275		2	LSc	12	3	163	275		2	LLk	1	3	167	271		3	Ax	1	3	199	331		2	1HSc	9	3	211	319		2	1HSc	4	3	215	319
2	LSc	12	4	167	283		2	LSc	12	4	167	283		2	LLk	1	4	171	271		3	Ax	1	4	211	331		2	1HSc	9	4	219	331		2	1HSc	4	4	215	331
2	LSc	12	5	187	291		2	LSc	12	5	187	291		2	LLk	1	5	191	271		3	Ax	1	5	243	nd		2	1HSc	9	5	235	343		2	1HSc	4	5	239	343
2	LSc	7	1	147	263		2	LSc	7	1	147	263		2	LLk	5	1	143	263		3	Ax	5	1	187	315		2	1HSc	1	1	187	295		2	1HSc	9	1	187	295
2	LSc	7	2	155	263		2	LSc	7	2	155	263		2	LLk	5	2	151	267		3	Ax	5	2	191	331		2	1HSc	1	2	195	299		2	1HSc	9	2	199	307
2	LSc	7	3	163	271		2	LSc	7	3	163	271		2	LLk	5	3	163	275		3	Ax	5	3	199	335		2	1HSc	1	3	203	319		2	1HSc	9	3	199	319
2	LSc	7	4	171	275		2	LSc	7	4	171	275		2	LLk	5	4	163	287		3	Ax	5	4	215	339		2	1HSc	1	4	215	323		2	1HSc	9	4	215	331
2	LSc	7	5	175	nd		2	LSc	7	5	175	nd		2	LLk	5	5	179	299		3	Ax	5	5	247	359		2	1HSc	1	5	239	339		2	1HSc	9	5	235	343
2	LSc	11	1	143	259		2	LSc	11	1	143	259		2	LLk	8	1	139	263		3	Ax	10	1	179	311		2	1HSc	6	1	187	299		2	1HSc	2	1	191	299
2	LSc	11	2	155	263		2	LSc	11	2	155	263		2	LLk	8	2	143	271		3	Ax	10	2	191	323		2	1HSc	6	2	195	311		2	1HSc	2	2	199	315
2	LSc	11	3	155	271		2	LSc	11	3	155	271		2	LLk	8	3	163	275		3	Ax	10	3	203	323		2	1HSc	6	3	211	315		2	1HSc	2	3	211	323
2	LSc	11	4	175	287		2	LSc	11	4	175	287		2	LLk	8	4	167	287		3	Ax	10	4	211	343		2	1HSc	6	4	223	331		2	1HSc	2	4	227	323
2	LSc	11	5	199	295		2	LSc	11	5	199	295		2	LLk	8	5	191	295		3	Ax	10	5	235	359		2	1HSc	6	5	nd	nd		2	1HSc	2	5	nd	nd
2	LSc	1	1	143	263		2	LSc	1	1	143	263		2	LLk	6	1	147	263		3	Ax	4	1	187	315		2	1HSc	2	1	191	295		2	1HSc	10	1	179	299
2	LSc	1	2	151	271		2	LSc	1	2	151	271		2	LLk	6	2	151	263		3	Ax	4	2	199	315		2	1HSc	2	2	195	311		2	1HSc	10	2	195	311
2	LSc	1	3	163	271		2	LSc	1	3	163	271		2	LLk	6	3	155	271		3	Ax	4	3	199	323		2	1HSc	2	3	215	315		2	1HSc	10	3	203	319
2	LSc	1	4	175	283		2	LSc	1	4	175	283		2	LLk	6	4	171	275		3	Ax	4	4	219	323		2	1HSc	2	4	215	323		2	1HSc	10	4	219	319
2	LSc	1	5	187	295		2	LSc	1	5	187	295		2	LLk	6	5	nd	nd		3	Ax	4	5	239	343		2	1HSc	2	5	239	335		2	1HSc	10	5	239	343
2	1HSc	9	1	187	307		2	1HSc	9	1	187	307		2	1HLk	6	1	179	311		3	LLk	3	1	143	259		2	2HSc	2	1	179	295		2	2HSc	1	1	187	291
2	1HSc	9	2	195	315		2	1HSc	9	2	195	315		2	1HLk	6	2	211	315		3	LLk	3	2	155	271		2	2HSc	2	2	191	299		2	2HSc	1	2	195	299
2	1HSc	9	3	211	319		2	1HSc	9	3	211	319		2	1HLk	6	3	211	323		3	LLk	3	3	155	283		2	2HSc	2	3	199	311		2	2HSc	1	3	215	315
2	1HSc	9	4	235	335		2	1HSc	9	4	235	335		2	1HLk	6	4	219	331		3	LLk	3	4	167	287		2	2HSc	2	4	215	315		2	2HSc	1	4	227	315
2	1HSc	9	5	235	343		2	1HSc	9	5	235	343		2	1HLk	6	5	235	339		3	LLk	3	5	187	nd		2	2HSc	2	5	235	331		2	2HSc	1	5	239	323
2	1HSc	7	1	187	307		2	1HSc	7	1	187	307		2	1HLk	4	1	179	307		3	LLk	8	1	139	259		2	2HSc	11	1	187	295		2	2HSc	5	1	179	295
2	1HSc	7	2	195	307		2	1HSc	7	2	195	307		2	1HLk	4	2	191	315		3	LLk	8	2	147	267		2	2HSc	11	2	195	307		2	2HSc	5	2	191	307
2	1HSc	7	3	211	315		2	1HSc	7	3	211	315		2	1HLk	4	3	199	315		3	LLk	8	3	155	267		2	2HSc	11	3	211	311		2	2HSc	5	3	203	315
2	1HSc	7	4	223	319		2	1HSc	7	4	223	319		2	1HLk	4	4	223	335		3	LLk	8	4	167	275		2	2HSc	11	4	219	319		2	2HSc	5	4	219	323
2	1HSc	7	5	235	335		2	1HSc	7	5	235	335		2	1HLk	4	5	223	nd		3	LLk	8	5	187	295		2	2HSc	11	5	247	339		2	2HSc	5	5	243	339
2	1HSc	10	1	199	299		2	1HSc	10	1	199	299		2	1HLk	8	1	187	299		3	LLk	9	1	139	259		2	2HSc	3	1	179	291		2	2HSc	3	1	187	291
2	1HSc	10	2	199	307		2	1HSc	10	2	199	307		2	1HLk	8	2	195	307		3	LLk	9	2	147	267		2	2HSc	3	2	195	299		2	2HSc	3	2	195	299
2	1HSc	10	3	211	315		2	1HSc	10	3	211	315		2	1HLk	8	3	211	319		3	LLk	9	3	163	271		2	2HSc	3	3	203	307		2	2HSc	3	3	203	315
2	1HSc	10	4	219	331		2	1HSc	10	4	219	331		2	1HLk	8	4	223	335		3	LLk	9	4	163	275		2	2HSc	3	4	223	323		2	2HSc	3	4	223	323
2	1HSc	10	5	235	343		2	1HSc	10	5	235	343		2	1HLk	8	5	239	343		3	LLk	9	5	191	295		2	2HSc	3	5	235	nd		2	2HSc	3	5	243	343
2	1HSc	8	1	191	307		2	1HSc	8	1	191	307		2	1HLk	1	1	187	299		3	LLk	4	1	139	263		2	2HSc	8	1	187	295		2	2HSc	4	1	191	291
2	1HSc	8	2	195	311		2	1HSc	8	2	195	311		2	1HLk	1	2	199	311		3	LLk	4	2	147	267		2	2HSc	8	2	203	295		2	2HSc	4	2	195	295
2	1HSc	8	3	211	319		2	1HSc	8	3	211	319		2	1HLk	1	3	199	319		3	LLk	4	3	151	283		2	2HSc	8	3	203	315		2	2HSc	4	3	211	311
2	1HSc	8	4	215	323		2	1HSc	8	4	215	323		2	1HLk	1	4	211	319		3	LLk	4	4	167	287		2	2HSc	8	4	215	319		2	2HSc	4	4	219	323
2	1HSc	8	5	235	343		2	1HSc	8	5	235	343		2	1HLk	1	5	235	343		3	LLk	4	5	187	299		2	2HSc	8	5	235	339		2	2HSc	4	5	235	nd
2	1HSc	2	1	187	299		2	1HSc	2	1	187	299		2	1HLk	12	1	187	311		3	LLk	6	1	139	263		2	2HSc	1	1	179	295		2	2HSc	8	1	179	291
2	1HSc	2	2	199	307		2	1HSc	2	2	199	307		2	1HLk	12	2	195	311		3	LLk	6	2	151	267		2	2HSc	1	2	191	299		2	2HSc	8	2	199	299
2	1HSc	2	3	211	315		2	1HSc	2	3	211	315		2	1HLk	12	3	215	315		3	LLk	6	3	167	267		2	2HSc	1	3	199	311		2	2HSc	8	3	215	311
2	1HSc	2	4	223	319		2	1HSc	2	4	223	319		2	1HLk	12	4	219	331		3	LLk	6	4	175	275		2	2HSc	1	4	219	319		2	2HSc	8	4	223	315
2	1HSc	2	5	223	339		2	1HSc	2	5	223	339		2	1HLk	12	5	235	339		3	LLk	6	5	nd	nd		2	2HSc	1	5	nd	nd		2	2HSc	8	5	235	335
2	1HSc	6	1	179	299		2	1HSc	6	1	179	299		2	1HLk	9	1	187	307		3	LLk	1	1	143	259		2	2HSc	12	1	179	295		2	2HSc	9	1	191	295
2	1HSc	6	2	191	311		2	1HSc	6	2	191	311		2	1HLk	9	2	195	315		3	LLk	1	2	147	271		2	2HSc	12	2	195	307		2	2HSc	9	2	191	307
2	1HSc	6	3	199	319		2	1HSc	6	3	199	319		2	1HLk	9	3	211	315		3	LLk	1	3	163	275		2	2HSc	12	3	199	315		2	2HSc	9	3	219	311
2	1HSc	6	4	227	335		2	1HSc	6	4	227	335		2	1HLk	9	4	215	323		3	LLk	1	4	167	283		2	2HSc	12	4	223	323		2	2HSc	9	4	223	319
2	1HSc	6	5	227	335		2	1HSc	6	5	227	335		2	1HLk	9	5	235	339		3	LLk	1	5	187	295		2	2HSc	12	5	239	323		2	2HSc	9	5	239	339
2	1HSc	11	1	187	307		2	1HSc	11	1	187	307		2	1HLk	11	1	179	299		3	LLk	7	1	143	263		2	2HSc	7	1	187	291		2	2HSc	2	1	179	291
2	1HSc	11	2	195	307		2	1HSc	11	2	195	307		2	1HLk	11	2	191	315		3	LLk	7	2	155	267		2	2HSc	7	2	195	307		2	2HSc	2	2	191	299
2	1HSc	11	3	211	311		2	1HSc	11	3	211	311		2	1HLk	11	3	195	323		3	LLk	7	3	155	267		2	2HSc	7	3	199	311		2	2HSc	2	3	199	307
2	1HSc	11	4	219	331		2	1HSc	11	4	219	331		2	1HLk	11	4	211	335		3	LLk	7	4	171	287		2	2HSc	7	4	219	315		2	2HSc	2	4	215	319
2	1HSc	11	5	nd	nd		2	1HSc	11	5	nd	nd		2	1HLk	11	5	nd	nd		3	LLk	7	5	171	287		2	2HSc	7	5	247	339		2	2HSc	2	5	nd	nd
2	1HSc	1	1	187	311		2	1HSc	1	1	187	311		2	1HLk	3	1	187	307		3	LLk	10	1	139	263		2	2HSc	4	1	187	291		2	2HSc	10	1	187	295
2	1HSc	1	2	191	311		2	1HSc	1	2	191	311		2	1HLk	3	2	199	315		3	LLk	10	2	151	267		2	2HSc	4	2	199	299		2	2HSc	10	2	191	299
2	1HSc	1	3	199	319		2	1HSc	1	3	199	319		2	1HLk	3	3	199	323		3	LLk	10	3	163	271		2	2HSc	4	3	211	307		2	2HSc	10	3	223	307
2	1HSc	1	4	215	335		2	1HSc	1	4	215	335		2	1HLk	3	4	215	335		3	LLk	10	4	167	275		2	2HSc	4	4	215	319		2	2HSc	10	4	223	315
2	1HSc	1	5	215	335		2	1HSc	1	5	215	335		2	1HLk	3	5	243	343		3	LLk	10	5	187	295		2	2HSc	4	5	239	331		2	2HSc	10	5	223	331
2	1HSc	5	1	195	307		2	1HSc	5	1	195	307		2	1HLk	7	1	179	307		3	LLk	5	1	143	259		2	2HSc	9	1	179	295		2	2HSc	7	1	187	291
2	1HSc	5	2	195	315		2	1HSc	5	2	195	315		2	1HLk	7	2	191	307		3	LLk	5	2	147	267		2	2HSc	9	2	195	299		2	2HSc	7	2	191	307
2	1HSc	5	3	215	315		2	1HSc	5	3	215	315		2	1HLk	7	3	211	315		3	LLk	5	3	155	267		2	2HSc	9	3	199	311		2	2HSc	7	3	211	307
2	1HSc	5	4	223	319		2	1HSc	5	4	223	319		2	1HLk	7	4	215	319		3	LLk	5	4	163	271		2	2HSc	9	4	223	323		2	2HSc	7	4	219	323
2	1HSc	5	5	235	nd		2	1HSc	5	5	235	nd		2	1HLk	7	5	235	335		3	LLk	5	5	179	291		2	2HSc	9	5	235	323		2	2HSc	7	5	227	335
2	1HSc	3	1	191	307		2	1HSc	3	1	191	307		2	1HLk	10	1	179	299		3	LLk	2	1	143	263		2	2HSc	10	1	179	291		2	2HSc	12	1	179	295
2	1HSc	3	2	195	315		2	1HSc	3	2	195	315		2	1HLk	10	2	195	311		3	LLk	2	2	151	267		2	2HSc	10	2	191	299		2	2HSc	12	2	195	311
2	1HSc	3	3	211	323		2	1HSc	3	3	211	323		2	1HLk	10	3	211	311		3	LLk	2	3	155	271		2	2HSc	10	3	203	311		2	2HSc	12	3	203	311
2	1HSc	3	4	215	339		2	1HSc	3	4	215	339		2	1HLk	10	4	211	323		3	LLk	2	4	163	271		2	2HSc	10	4	219	315		2	2HSc	12	4	223	323
2	1HSc	3	5	243	347		2	1HSc	3	5	243	347		2	1HLk	10	5	223	339		3	LLk	2	5	195	287		2	2HSc	10	5	243	335		2	2HSc	12	5	nd	339
2	2HSc	7	1	179	295		2	2HSc	7	1	179	295		2	2HLk	9	1	191	295		3	Sup	12	1	163	287		2	4HSc	4	1	175	291		2	4HSc	8	1	171	291
2	2HSc	7	2	199	307		2	2HSc	7	2	199	307		2	2HLk	9	2	195	307		3	Sup	12	2	171	287		2	4HSc	4	2	187	307		2	4HSc	8	2	187	307
2	2HSc	7	3	219	311		2	2HSc	7	3	219	311		2	2HLk	9	3	211	315		3	Sup	12	3	179	291		2	4HSc	4	3	195	307		2	4HSc	8	3	195	315
2	2HSc	7	4	223	331		2	2HSc	7	4	223	331		2	2HLk	9	4	219	335		3	Sup	12	4	187	295		2	4HSc	4	4	203	315		2	4HSc	8	4	211	315
2	2HSc	7	5	235	335		2	2HSc	7	5	235	335		2	2HLk	9	5	nd	nd		3	Sup	12	5	219	319		2	4HSc	4	5	243	nd		2	4HSc	8	5	223	315
2	2HSc	4	1	179	299		2	2HSc	4	1	179	299		2	2HLk	8	1	179	299		3	Sup	6	1	167	275		2	4HSc	5	1	171	287		2	4HSc	6	1	175	291
2	2HSc	4	2	191	311		2	2HSc	4	2	191	311		2	2HLk	8	2	195	315		3	Sup	6	2	175	283		2	4HSc	5	2	179	295		2	4HSc	6	2	191	307
2	2HSc	4	3	199	319		2	2HSc	4	3	199	319		2	2HLk	8	3	211	319		3	Sup	6	3	179	287		2	4HSc	5	3	191	307		2	4HSc	6	3	199	311
2	2HSc	4	4	211	319		2	2HSc	4	4	211	319		2	2HLk	8	4	223	323		3	Sup	6	4	191	291		2	4HSc	5	4	203	311		2	4HSc	6	4	211	315
2	2HSc	4	5	223	335		2	2HSc	4	5	223	335		2	2HLk	8	5	223	nd		3	Sup	6	5	211	nd		2	4HSc	5	5	nd	nd		2	4HSc	6	5	227	331
2	2HSc	12	1	187	307		2	2HSc	12	1	187	307		2	2HLk	4	1	179	299		3	Sup	8	1	167	283		2	4HSc	6	1	175	287		2	4HSc	7	1	175	287
2	2HSc	12	2	199	311		2	2HSc	12	2	199	311		2	2HLk	4	2	191	311		3	Sup	8	2	179	291		2	4HSc	6	2	187	299		2	4HSc	7	2	191	299
2	2HSc	12	3	211	315		2	2HSc	12	3	211	315		2	2HLk	4	3	199	319		3	Sup	8	3	187	299		2	4HSc	6	3	199	307		2	4HSc	7	3	199	315
2	2HSc	12	4	223	323		2	2HSc	12	4	223	323		2	2HLk	4	4	211	319		3	Sup	8	4	195	307		2	4HSc	6	4	211	315		2	4HSc	7	4	211	315
2	2HSc	12	5	235	339		2	2HSc	12	5	235	339		2	2HLk	4	5	219	335		3	Sup	8	5	219	319		2	4HSc	6	5	235	323		2	4HSc	7	5	223	nd
2	2HSc	10	1	179	299		2	2HSc	10	1	179	299		2	2HLk	1	1	179	299		3	Sup	3	1	167	283		2	4HSc	11	1	171	291		2	4HSc	5	1	171	291
2	2HSc	10	2	203	311		2	2HSc	10	2	203	311		2	2HLk	1	2	187	311		3	Sup	3	2	187	291		2	4HSc	11	2	187	295		2	4HSc	5	2	179	299
2	2HSc	10	3	203	311		2	2HSc	10	3	203	311		2	2HLk	1	3	199	315		3	Sup	3	3	187	299		2	4HSc	11	3	195	311		2	4HSc	5	3	191	299
2	2HSc	10	4	223	319		2	2HSc	10	4	223	319		2	2HLk	1	4	215	323		3	Sup	3	4	195	311		2	4HSc	11	4	211	319		2	4HSc	5	4	211	315
2	2HSc	10	5	235	331		2	2HSc	10	5	235	331		2	2HLk	1	5	223	335		3	Sup	3	5	227	331		2	4HSc	11	5	227	335		2	4HSc	5	5	227	335
2	2HSc	5	1	187	295		2	2HSc	5	1	187	295		2	2HLk	2	1	187	295		3	Sup	9	1	163	283		2	4HSc	10	1	179	287		2	4HSc	12	1	179	291
2	2HSc	5	2	195	299		2	2HSc	5	2	195	299		2	2HLk	2	2	199	307		3	Sup	9	2	175	291		2	4HSc	10	2	187	307		2	4HSc	12	2	179	307
2	2HSc	5	3	211	311		2	2HSc	5	3	211	311		2	2HLk	2	3	211	319		3	Sup	9	3	187	295		2	4HSc	10	3	211	307		2	4HSc	12	3	199	315
2	2HSc	5	4	223	323		2	2HSc	5	4	223	323		2	2HLk	2	4	211	335		3	Sup	9	4	187	299		2	4HSc	10	4	211	315		2	4HSc	12	4	211	323
2	2HSc	5	5	239	nd		2	2HSc	5	5	239	nd		2	2HLk	2	5	235	343		3	Sup	9	5	nd	nd		2	4HSc	10	5	235	319		2	4HSc	12	5	219	339
2	2HSc	3	1	179	299		2	2HSc	3	1	179	299		2	2HLk	6	1	187	299		3	Sup	2	1	163	283		2	4HSc	3	1	171	287		2	4HSc	3	1	175	287
2	2HSc	3	2	191	299		2	2HSc	3	2	191	299		2	2HLk	6	2	199	311		3	Sup	2	2	171	291		2	4HSc	3	2	179	295		2	4HSc	3	2	187	295
2	2HSc	3	3	199	311		2	2HSc	3	3	199	311		2	2HLk	6	3	211	323		3	Sup	2	3	175	291		2	4HSc	3	3	195	299		2	4HSc	3	3	199	307
2	2HSc	3	4	223	319		2	2HSc	3	4	223	319		2	2HLk	6	4	219	331		3	Sup	2	4	195	295		2	4HSc	3	4	203	319		2	4HSc	3	4	215	315
2	2HSc	3	5	235	335		2	2HSc	3	5	235	335		2	2HLk	6	5	239	339		3	Sup	2	5	211	323		2	4HSc	3	5	227	335		2	4HSc	3	5	223	335
2	2HSc	8	1	179	295		2	2HSc	8	1	179	295		2	2HLk	10	1	179	295		3	Sup	4	1	167	283		2	4HSc	7	1	175	291		2	4HSc	2	1	171	287
2	2HSc	8	2	195	307		2	2HSc	8	2	195	307		2	2HLk	10	2	195	307		3	Sup	4	2	175	283		2	4HSc	7	2	187	295		2	4HSc	2	2	179	295
2	2HSc	8	3	211	307		2	2HSc	8	3	211	307		2	2HLk	10	3	195	311		3	Sup	4	3	179	287		2	4HSc	7	3	195	307		2	4HSc	2	3	195	307
2	2HSc	8	4	219	323		2	2HSc	8	4	219	323		2	2HLk	10	4	211	319		3	Sup	4	4	191	291		2	4HSc	7	4	203	315		2	4HSc	2	4	211	311
2	2HSc	8	5	243	331		2	2HSc	8	5	243	331		2	2HLk	10	5	235	331		3	Sup	4	5	215	323		2	4HSc	7	5	219	323		2	4HSc	2	5	223	331
2	2HSc	2	1	187	299		2	2HSc	2	1	187	299		2	2HLk	3	1	195	299		3	Sup	1	1	167	275		2	4HSc	9	1	175	287		2	4HSc	9	1	175	287
2	2HSc	2	2	211	307		2	2HSc	2	2	211	307		2	2HLk	3	2	195	307		3	Sup	1	2	171	283		2	4HSc	9	2	187	295		2	4HSc	9	2	179	295
2	2HSc	2	3	211	307		2	2HSc	2	3	211	307		2	2HLk	3	3	215	315		3	Sup	1	3	179	291		2	4HSc	9	3	195	299		2	4HSc	9	3	191	307
2	2HSc	2	4	219	323		2	2HSc	2	4	219	323		2	2HLk	3	4	219	331		3	Sup	1	4	187	299		2	4HSc	9	4	203	319		2	4HSc	9	4	211	319
2	2HSc	2	5	235	331		2	2HSc	2	5	235	331		2	2HLk	3	5	223	331		3	Sup	1	5	nd	nd		2	4HSc	9	5	219	335		2	4HSc	9	5	nd	nd
2	2HSc	6	1	179	295		2	2HSc	6	1	179	295		2	2HLk	12	1	187	299		3	Sup	10	1	163	283		2	4HSc	2	1	171	287		2	4HSc	4	1	171	291
2	2HSc	6	2	191	299		2	2HSc	6	2	191	299		2	2HLk	12	2	195	311		3	Sup	10	2	175	287		2	4HSc	2	2	191	291		2	4HSc	4	2	191	295
2	2HSc	6	3	203	311		2	2HSc	6	3	203	311		2	2HLk	12	3	211	315		3	Sup	10	3	175	287		2	4HSc	2	3	191	299		2	4HSc	4	3	191	307
2	2HSc	6	4	219	319		2	2HSc	6	4	219	319		2	2HLk	12	4	215	323		3	Sup	10	4	191	295		2	4HSc	2	4	211	311		2	4HSc	4	4	211	319
2	2HSc	6	5	235	331		2	2HSc	6	5	235	331		2	2HLk	12	5	239	331		3	Sup	10	5	223	323		2	4HSc	2	5	nd	nd		2	4HSc	4	5	219	319
2	2HSc	9	1	187	299		2	2HSc	9	1	187	299		2	2HLk	11	1	179	295		3	Sup	5	1	163	275		2	4HSc	8	1	171	291		2	4HSc	10	1	175	287
2	2HSc	9	2	199	299		2	2HSc	9	2	199	299		2	2HLk	11	2	187	299		3	Sup	5	2	171	287		2	4HSc	8	2	179	295		2	4HSc	10	2	187	295
2	2HSc	9	3	211	311		2	2HSc	9	3	211	311		2	2HLk	11	3	215	311		3	Sup	5	3	179	291		2	4HSc	8	3	195	307		2	4HSc	10	3	191	307
2	2HSc	9	4	219	323		2	2HSc	9	4	219	323		2	2HLk	11	4	215	323		3	Sup	5	4	191	295		2	4HSc	8	4	203	315		2	4HSc	10	4	211	315
2	2HSc	9	5	nd	nd		2	2HSc	9	5	nd	nd		2	2HLk	11	5	235	339		3	Sup	5	5	219	319		2	4HSc	8	5	227	339		2	4HSc	10	5	215	339
2	4HSc	2	1	179	291		2	4HSc	2	1	179	291		2	4HLk	10	1	171	291		3	LLk+Sup	4	1	143	259		2	8HSc	11	1	155	275		2	8HSc	5	1	167	271
2	4HSc	2	2	179	299		2	4HSc	2	2	179	299		2	4HLk	10	2	187	299		3	LLk+Sup	4	2	155	271		2	8HSc	11	2	167	283		2	8HSc	5	2	179	283
2	4HSc	2	3	199	307		2	4HSc	2	3	199	307		2	4HLk	10	3	195	299		3	LLk+Sup	4	3	163	283		2	8HSc	11	3	179	287		2	8HSc	5	3	191	291
2	4HSc	2	4	215	315		2	4HSc	2	4	215	315		2	4HLk	10	4	211	311		3	LLk+Sup	4	4	167	291		2	8HSc	11	4	195	295		2	8HSc	5	4	199	299
2	4HSc	2	5	215	nd		2	4HSc	2	5	215	nd		2	4HLk	10	5	223	331		3	LLk+Sup	4	5	187	307		2	8HSc	11	5	211	319		2	8HSc	5	5	211	232
2	4HSc	8	1	171	295		2	4HSc	8	1	171	295		2	4HLk	8	1	179	191		3	LLk+Sup	5	1	139	259		2	8HSc	3	1	163	271		2	8HSc	7	1	163	275
2	4HSc	8	2	187	299		2	4HSc	8	2	187	299		2	4HLk	8	2	179	299		3	LLk+Sup	5	2	143	267		2	8HSc	3	2	175	287		2	8HSc	7	2	171	287
2	4HSc	8	3	195	311		2	4HSc	8	3	195	311		2	4HLk	8	3	199	299		3	LLk+Sup	5	3	155	275		2	8HSc	3	3	187	295		2	8HSc	7	3	187	287
2	4HSc	8	4	219	319		2	4HSc	8	4	219	319		2	4HLk	8	4	215	311		3	LLk+Sup	5	4	167	287		2	8HSc	3	4	191	299		2	8HSc	7	4	203	299
2	4HSc	8	5	239	339		2	4HSc	8	5	239	339		2	4HLk	8	5	235	319		3	LLk+Sup	5	5	191	299		2	8HSc	3	5	211	nd		2	8HSc	7	5	nd	nd
2	4HSc	12	1	195	299		2	4HSc	12	1	195	299		2	4HLk	2	1	171	295		3	LLk+Sup	10	1	143	263		2	8HSc	8	1	163	271		2	8HSc	6	1	167	271
2	4HSc	12	2	195	307		2	4HSc	12	2	195	307		2	4HLk	2	2	179	295		3	LLk+Sup	10	2	151	271		2	8HSc	8	2	175	283		2	8HSc	6	2	187	283
2	4HSc	12	3	195	307		2	4HSc	12	3	195	307		2	4HLk	2	3	191	307		3	LLk+Sup	10	3	151	271		2	8HSc	8	3	191	291		2	8HSc	6	3	187	287
2	4HSc	12	4	211	319		2	4HSc	12	4	211	319		2	4HLk	2	4	211	311		3	LLk+Sup	10	4	163	283		2	8HSc	8	4	203	307		2	8HSc	6	4	211	311
2	4HSc	12	5	215	335		2	4HSc	12	5	215	335		2	4HLk	2	5	nd	nd		3	LLk+Sup	10	5	187	299		2	8HSc	8	5	219	315		2	8HSc	6	5	211	311
2	4HSc	5	1	175	291		2	4HSc	5	1	175	291		2	4HLk	7	1	175	295		3	LLk+Sup	7	1	139	259		2	8HSc	6	1	167	275		2	8HSc	8	1	167	287
2	4HSc	5	2	191	299		2	4HSc	5	2	191	299		2	4HLk	7	2	175	299		3	LLk+Sup	7	2	147	267		2	8HSc	6	2	175	287		2	8HSc	8	2	175	2887
2	4HSc	5	3	195	307		2	4HSc	5	3	195	307		2	4HLk	7	3	199	315		3	LLk+Sup	7	3	163	267		2	8HSc	6	3	187	295		2	8HSc	8	3	195	299
2	4HSc	5	4	211	315		2	4HSc	5	4	211	315		2	4HLk	7	4	211	323		3	LLk+Sup	7	4	171	275		2	8HSc	6	4	195	295		2	8HSc	8	4	195	299
2	4HSc	5	5	235	331		2	4HSc	5	5	235	331		2	4HLk	7	5	239	335		3	LLk+Sup	7	5	nd	nd		2	8HSc	6	5	215	323		2	8HSc	8	5	nd	nd
2	4HSc	11	1	171	295		2	4HSc	11	1	171	295		2	4HLk	11	1	171	191		3	LLk+Sup	2	1	143	263		2	8HSc	10	1	167	275		2	8HSc	12	1	163	271
2	4HSc	11	2	179	307		2	4HSc	11	2	179	307		2	4HLk	11	2	187	299		3	LLk+Sup	2	2	151	275		2	8HSc	10	2	175	287		2	8HSc	12	2	171	283
2	4HSc	11	3	195	311		2	4HSc	11	3	195	311		2	4HLk	11	3	195	315		3	LLk+Sup	2	3	163	275		2	8HSc	10	3	179	287		2	8HSc	12	3	175	291
2	4HSc	11	4	211	319		2	4HSc	11	4	211	319		2	4HLk	11	4	215	319		3	LLk+Sup	2	4	167	283		2	8HSc	10	4	199	307		2	8HSc	12	4	199	307
2	4HSc	11	5	215	331		2	4HSc	11	5	215	331		2	4HLk	11	5	215	331		3	LLk+Sup	2	5	195	295		2	8HSc	10	5	219	323		2	8HSc	12	5	199	323
2	4HSc	3	1	175	295		2	4HSc	3	1	175	295		2	4HLk	6	1	171	295		3	LLk+Sup	8	1	139	259		2	8HSc	12	1	163	275		2	8HSc	9	1	167	275
2	4HSc	3	2	187	299		2	4HSc	3	2	187	299		2	4HLk	6	2	191	299		3	LLk+Sup	8	2	147	267		2	8HSc	12	2	175	287		2	8HSc	9	2	175	287
2	4HSc	3	3	199	307		2	4HSc	3	3	199	307		2	4HLk	6	3	191	311		3	LLk+Sup	8	3	151	275		2	8HSc	12	3	191	295		2	8HSc	9	3	187	295
2	4HSc	3	4	211	315		2	4HSc	3	4	211	315		2	4HLk	6	4	199	319		3	LLk+Sup	8	4	167	275		2	8HSc	12	4	191	299		2	8HSc	9	4	195	311
2	4HSc	3	5	219	339		2	4HSc	3	5	219	339		2	4HLk	6	5	215	331		3	LLk+Sup	8	5	187	291		2	8HSc	12	5	211	331		2	8HSc	9	5	211	311
2	4HSc	10	1	187	291		2	4HSc	10	1	187	291		2	4HLk	5	1	175	295		3	LLk+Sup	6	1	139	263		2	8HSc	9	1	163	271		2	8HSc	4	1	163	275
2	4HSc	10	2	187	299		2	4HSc	10	2	187	299		2	4HLk	5	2	175	299		3	LLk+Sup	6	2	151	267		2	8HSc	9	2	171	287		2	8HSc	4	2	171	287
2	4HSc	10	3	195	311		2	4HSc	10	3	195	311		2	4HLk	5	3	187	307		3	LLk+Sup	6	3	155	267		2	8HSc	9	3	175	291		2	8HSc	4	3	187	295
2	4HSc	10	4	199	319		2	4HSc	10	4	199	319		2	4HLk	5	4	195	315		3	LLk+Sup	6	4	175	275		2	8HSc	9	4	191	307		2	8HSc	4	4	195	311
2	4HSc	10	5	215	335		2	4HSc	10	5	215	335		2	4HLk	5	5	235	335		3	LLk+Sup	6	5	nd	nd		2	8HSc	9	5	211	323		2	8HSc	4	5	215	323
2	4HSc	1	1	179	295		2	4HSc	1	1	179	295		2	4HLk	3	1	171	295		3	LLk+Sup	1	1	143	259		2	8HSc	7	1	167	271		2	8HSc	2	1	171	271
2	4HSc	1	2	191	299		2	4HSc	1	2	191	299		2	4HLk	3	2	191	311		3	LLk+Sup	1	2	147	263		2	8HSc	7	2	175	283		2	8HSc	2	2	175	283
2	4HSc	1	3	195	299		2	4HSc	1	3	195	299		2	4HLk	3	3	191	311		3	LLk+Sup	1	3	167	271		2	8HSc	7	3	191	295		2	8HSc	2	3	187	295
2	4HSc	1	4	211	319		2	4HSc	1	4	211	319		2	4HLk	3	4	219	323		3	LLk+Sup	1	4	171	275		2	8HSc	7	4	199	299		2	8HSc	2	4	203	299
2	4HSc	1	5	219	335		2	4HSc	1	5	219	335		2	4HLk	3	5	223	323		3	LLk+Sup	1	5	191	299		2	8HSc	7	5	219	319		2	8HSc	2	5	219	323
2	4HSc	7	1	175	299		2	4HSc	7	1	175	299		2	4HLk	4	1	171	291		3	LLk+Sup	12	1	139	263		2	8HSc	2	1	155	271		2	8HSc	11	1	167	283
2	4HSc	7	2	179	299		2	4HSc	7	2	179	299		2	4HLk	4	2	179	299		3	LLk+Sup	12	2	147	271		2	8HSc	2	2	171	275		2	8HSc	11	2	175	283
2	4HSc	7	3	191	299		2	4HSc	7	3	191	299		2	4HLk	4	3	195	315		3	LLk+Sup	12	3	155	275		2	8HSc	2	3	179	287		2	8HSc	11	3	187	291
2	4HSc	7	4	203	311		2	4HSc	7	4	203	311		2	4HLk	4	4	211	323		3	LLk+Sup	12	4	167	283		2	8HSc	2	4	187	299		2	8HSc	11	4	199	295
2	4HSc	7	5	223	319		2	4HSc	7	5	223	319		2	4HLk	4	5	235	323		3	LLk+Sup	12	5	191	299		2	8HSc	2	5	nd	nd		2	8HSc	11	5	219	319
2	4HSc	4	1	175	295		2	4HSc	4	1	175	295		2	4HLk	9	1	171	291		3	LLk+Sup	11	1	139	263		2	8HSc	4	1	163	283		2	8HSc	10	1	167	271
2	4HSc	4	2	187	295		2	4HSc	4	2	187	295		2	4HLk	9	2	199	299		3	LLk+Sup	11	2	147	267		2	8HSc	4	2	175	283		2	8HSc	10	2	175	283
2	4HSc	4	3	199	299		2	4HSc	4	3	199	299		2	4HLk	9	3	211	311		3	LLk+Sup	11	3	163	275		2	8HSc	4	3	187	291		2	8HSc	10	3	187	291
2	4HSc	4	4	211	323		2	4HSc	4	4	211	323		2	4HLk	9	4	211	311		3	LLk+Sup	11	4	171	283		2	8HSc	4	4	195	299		2	8HSc	10	4	195	299
2	4HSc	4	5	219	331		2	4HSc	4	5	219	331		2	4HLk	9	5	215	335		3	LLk+Sup	11	5	191	nd		2	8HSc	4	5	219	319		2	8HSc	10	5	215	319
2	8HSc	8	1	163	275		2	8HSc	8	1	163	275		2	8HLk	4	1	167	283									2	16HSc	1	1	167	275		2	16HSc	1	1	167	275
2	8HSc	8	2	171	287		2	8HSc	8	2	171	287		2	8HLk	4	2	187	291									2	16HSc	1	2	179	275		2	16HSc	1	2	175	291
2	8HSc	8	3	187	287		2	8HSc	8	3	187	287		2	8HLk	4	3	191	299									2	16HSc	1	3	191	291		2	16HSc	1	3	187	291
2	8HSc	8	4	191	311		2	8HSc	8	4	191	311		2	8HLk	4	4	199	311									2	16HSc	1	4	195	299		2	16HSc	1	4	199	307
2	8HSc	8	5	211	311		2	8HSc	8	5	211	311		2	8HLk	4	5	215	nd									2	16HSc	1	5	nd	nd		2	16HSc	1	5	199	307
2	8HSc	9	1	171	287		2	8HSc	9	1	171	287		2	8HLk	5	1	163	283									2	16HSc	10	1	167	275		2	16HSc	8	1	163	275
2	8HSc	9	2	171	287		2	8HSc	9	2	171	287		2	8HLk	5	2	187	287									2	16HSc	10	2	175	283		2	16HSc	8	2	171	283
2	8HSc	9	3	187	291		2	8HSc	9	3	187	291		2	8HLk	5	3	187	299									2	16HSc	10	3	187	291		2	16HSc	8	3	187	287
2	8HSc	9	4	199	307		2	8HSc	9	4	199	307		2	8HLk	5	4	195	299									2	16HSc	10	4	195	311		2	16HSc	8	4	191	299
2	8HSc	9	5	211	307		2	8HSc	9	5	211	307		2	8HLk	5	5	211	311									2	16HSc	10	5	211	319		2	16HSc	8	5	219	315
2	8HSc	2	1	167	283		2	8HSc	2	1	167	283		2	8HLk	6	1	179	287									2	16HSc	5	1	163	271		2	16HSc	11	1	163	271
2	8HSc	2	2	187	291		2	8HSc	2	2	187	291		2	8HLk	6	2	187	295									2	16HSc	5	2	175	275		2	16HSc	11	2	175	275
2	8HSc	2	3	187	299		2	8HSc	2	3	187	299		2	8HLk	6	3	191	299									2	16HSc	5	3	175	283		2	16HSc	11	3	187	295
2	8HSc	2	4	211	311		2	8HSc	2	4	211	311		2	8HLk	6	4	199	311									2	16HSc	5	4	187	307		2	16HSc	11	4	195	299
2	8HSc	2	5	211	nd		2	8HSc	2	5	211	nd		2	8HLk	6	5	219	323									2	16HSc	5	5	211	315		2	16HSc	11	5	nd	nd
2	8HSc	4	1	171	283		2	8HSc	4	1	171	283		2	8HLk	11	1	171	283									2	16HSc	2	1	167	271		2	16HSc	2	1	163	275
2	8HSc	4	2	171	291		2	8HSc	4	2	171	291		2	8HLk	11	2	187	291									2	16HSc	2	2	175	275		2	16HSc	2	2	171	283
2	8HSc	4	3	187	295		2	8HSc	4	3	187	295		2	8HLk	11	3	199	299									2	16HSc	2	3	187	287		2	16HSc	2	3	191	291
2	8HSc	4	4	195	307		2	8HSc	4	4	195	307		2	8HLk	11	4	199	311									2	16HSc	2	4	199	295		2	16HSc	2	4	195	299
2	8HSc	4	5	223	319		2	8HSc	4	5	223	319		2	8HLk	11	5	211	319									2	16HSc	2	5	nd	nd		2	16HSc	2	5	215	319
2	8HSc	10	1	163	275		2	8HSc	10	1	163	275		2	8HLk	8	1	167	283									2	16HSc	12	1	163	271		2	16HSc	9	1	167	271
2	8HSc	10	2	175	283		2	8HSc	10	2	175	283		2	8HLk	8	2	171	291									2	16HSc	12	2	167	287		2	16HSc	9	2	173	283
2	8HSc	10	3	187	291		2	8HSc	10	3	187	291		2	8HLk	8	3	175	291									2	16HSc	12	3	175	295		2	16HSc	9	3	173	295
2	8HSc	10	4	199	299		2	8HSc	10	4	199	299		2	8HLk	8	4	195	299									2	16HSc	12	4	187	299		2	16HSc	9	4	199	311
2	8HSc	10	5	215	319		2	8HSc	10	5	215	319		2	8HLk	8	5	219	315									2	16HSc	12	5	203	319		2	16HSc	9	5	199	323
2	8HSc	5	1	167	283		2	8HSc	5	1	167	283		2	8HLk	10	1	163	283									2	16HSc	6	1	163	271		2	16HSc	4	1	163	271
2	8HSc	5	2	175	291		2	8HSc	5	2	175	291		2	8HLk	10	2	175	291									2	16HSc	6	2	175	283		2	16HSc	4	2	171	283
2	8HSc	5	3	191	295		2	8HSc	5	3	191	295		2	8HLk	10	3	175	307									2	16HSc	6	3	195	287		2	16HSc	4	3	179	287
2	8HSc	5	4	191	307		2	8HSc	5	4	191	307		2	8HLk	10	4	191	307									2	16HSc	6	4	199	307		2	16HSc	4	4	191	295
2	8HSc	5	5	211	315		2	8HSc	5	5	211	315		2	8HLk	10	5	211	319									2	16HSc	6	5	215	319		2	16HSc	4	5	215	315
2	8HSc	6	1	163	283		2	8HSc	6	1	163	283		2	8HLk	12	1	167	275									2	16HSc	7	1	155	275		2	16HSc	5	1	163	275
2	8HSc	6	2	171	283		2	8HSc	6	2	171	283		2	8HLk	12	2	167	287									2	16HSc	7	2	175	275		2	16HSc	5	2	179	287
2	8HSc	6	3	175	291		2	8HSc	6	3	175	291		2	8HLk	12	3	187	291									2	16HSc	7	3	191	287		2	16HSc	5	3	179	291
2	8HSc	6	4	191	307		2	8HSc	6	4	191	307		2	8HLk	12	4	195	299									2	16HSc	7	4	191	295		2	16HSc	5	4	195	295
2	8HSc	6	5	211	323		2	8HSc	6	5	211	323		2	8HLk	12	5	219	319									2	16HSc	7	5	219	315		2	16HSc	5	5	219	315
2	8HSc	3	1	171	275		2	8HSc	3	1	171	275		2	8HLk	9	1	163	283									2	16HSc	8	1	163	271		2	16HSc	7	1	171	283
2	8HSc	3	2	179	291		2	8HSc	3	2	179	291		2	8HLk	9	2	175	291									2	16HSc	8	2	171	275		2	16HSc	7	2	191	291
2	8HSc	3	3	195	295		2	8HSc	3	3	195	295		2	8HLk	9	3	187	295									2	16HSc	8	3	187	287		2	16HSc	7	3	191	307
2	8HSc	3	4	199	311		2	8HSc	3	4	199	311		2	8HLk	9	4	187	299									2	16HSc	8	4	199	299		2	16HSc	7	4	195	307
2	8HSc	3	5	nd	nd		2	8HSc	3	5	nd	nd		2	8HLk	9	5	nd	nd									2	16HSc	8	5	199	319		2	16HSc	7	5	215	319
2	8HSc	7	1	155	287		2	8HSc	7	1	155	287		2	8HLk	1	1	171	275									2	16HSc	11	1	167	271		2	16HSc	10	1	167	271
2	8HSc	7	2	171	287		2	8HSc	7	2	171	287		2	8HLk	1	2	171	287									2	16HSc	11	2	175	275		2	16HSc	10	2	171	283
2	8HSc	7	3	179	295		2	8HSc	7	3	179	295		2	8HLk	1	3	187	291									2	16HSc	11	3	187	291		2	16HSc	10	3	187	295
2	8HSc	7	4	187	295		2	8HSc	7	4	187	295		2	8HLk	1	4	187	295									2	16HSc	11	4	199	307		2	16HSc	10	4	191	307
2	8HSc	7	5	219	315		2	8HSc	7	5	219	315		2	8HLk	1	5	211	319									2	16HSc	11	5	219	323		2	16HSc	10	5	211	319
2	8HSc	12	1	163	275		2	8HSc	12	1	163	275		2	8HLk	3	1	163	275									2	16HSc	4	1	155	271		2	16HSc	3	1	167	271
2	8HSc	12	2	175	283		2	8HSc	12	2	175	283		2	8HLk	3	2	171	291									2	16HSc	4	2	167	287		2	16HSc	3	2	171	287
2	8HSc	12	3	187	295		2	8HSc	12	3	187	295		2	8HLk	3	3	187	291									2	16HSc	4	3	175	287		2	16HSc	3	3	187	295
2	8HSc	12	4	187	307		2	8HSc	12	4	187	307		2	8HLk	3	4	195	299									2	16HSc	4	4	187	295		2	16HSc	3	4	203	311
2	8HSc	12	5	211	319		2	8HSc	12	5	211	319		2	8HLk	3	5	199	nd									2	16HSc	4	5	203	311		2	16HSc	3	5	203	331
2	16HSc	6	1	175	275		2	16HSc	6	1	175	275		2	16HLk	3	1	167	283									3	Nm	5	1	143	259		3	Nm	3	1	147	263
2	16HSc	6	2	175	287		2	16HSc	6	2	175	287		2	16HLk	3	2	175	291									3	Nm	5	2	155	263		3	Nm	3	2	167	263
2	16HSc	6	3	191	295		2	16HSc	6	3	191	295		2	16HLk	3	3	187	295									3	Nm	5	3	167	271		3	Nm	3	3	167	271
2	16HSc	6	4	191	311		2	16HSc	6	4	191	311		2	16HLk	3	4	195	307									3	Nm	5	4	175	287		3	Nm	3	4	171	283
2	16HSc	6	5	199	323		2	16HSc	6	5	199	323		2	16HLk	3	5	211	319									3	Nm	5	5	191	299		3	Nm	3	5	187	291
2	16HSc	7	1	163	283		2	16HSc	7	1	163	283		2	16HLk	4	1	163	275									3	Nm	2	1	143	263		3	Nm	12	1	139	259
2	16HSc	7	2	175	291		2	16HSc	7	2	175	291		2	16HLk	4	2	171	287									3	Nm	2	2	151	263		3	Nm	12	2	147	259
2	16HSc	7	3	187	299		2	16HSc	7	3	187	299		2	16HLk	4	3	175	291									3	Nm	2	3	163	267		3	Nm	12	3	163	267
2	16HSc	7	4	187	311		2	16HSc	7	4	187	311		2	16HLk	4	4	187	295									3	Nm	2	4	171	293		3	Nm	12	4	179	275
2	16HSc	7	5	211	331		2	16HSc	7	5	211	331		2	16HLk	4	5	195	319									3	Nm	2	5	191	293		3	Nm	12	5	195	291
2	16HSc	1	1	163	283		2	16HSc	1	1	163	283		2	16HLk	1	1	171	275									3	Nm	10	1	139	259		3	Nm	10	1	139	259
2	16HSc	1	2	175	287		2	16HSc	1	2	175	287		2	16HLk	1	2	175	287									3	Nm	10	2	147	263		3	Nm	10	2	147	263
2	16HSc	1	3	175	295		2	16HSc	1	3	175	295		2	16HLk	1	3	187	299									3	Nm	10	3	163	267		3	Nm	10	3	163	271
2	16HSc	1	4	195	307		2	16HSc	1	4	195	307		2	16HLk	1	4	195	311									3	Nm	10	4	175	271		3	Nm	10	4	175	275
2	16HSc	1	5	195	nd		2	16HSc	1	5	195	nd		2	16HLk	1	5	223	319									3	Nm	10	5	nd	nd		3	Nm	10	5	195	295
2	16HSc	12	1	167	283		2	16HSc	12	1	167	283		2	16HLk	6	1	163	287									3	Nm	9	1	139	259		3	Nm	8	1	143	259
2	16HSc	12	2	175	287		2	16HSc	12	2	175	287		2	16HLk	6	2	167	291									3	Nm	9	2	147	263		3	Nm	8	2	151	263
2	16HSc	12	3	191	295		2	16HSc	12	3	191	295		2	16HLk	6	3	175	295									3	Nm	9	3	167	275		3	Nm	8	3	167	271
2	16HSc	12	4	199	295		2	16HSc	12	4	199	295		2	16HLk	6	4	211	295									3	Nm	9	4	171	283		3	Nm	8	4	179	271
2	16HSc	12	5	211	319		2	16HSc	12	5	211	319		2	16HLk	6	5	nd	nd									3	Nm	9	5	nd	nd		3	Nm	8	5	191	287
2	16HSc	8	1	167	275		2	16HSc	8	1	167	275		2	16HLk	10	1	167	275									3	Nm	12	1	143	263		3	Nm	2	1	139	263
2	16HSc	8	2	167	291		2	16HSc	8	2	167	291		2	16HLk	10	2	175	283									3	Nm	12	2	151	263		3	Nm	2	2	151	267
2	16HSc	8	3	175	291		2	16HSc	8	3	175	291		2	16HLk	10	3	175	295									3	Nm	12	3	163	267		3	Nm	2	3	155	275
2	16HSc	8	4	187	307		2	16HSc	8	4	187	307		2	16HLk	10	4	187	299									3	Nm	12	4	171	275		3	Nm	2	4	167	275
2	16HSc	8	5	187	307		2	16HSc	8	5	187	307		2	16HLk	10	5	211	323									3	Nm	12	5	187	291		3	Nm	2	5	191	287
2	16HSc	10	1	163	283		2	16HSc	10	1	163	283		2	16HLk	11	1	155	283									3	Nm	6	1	143	259		3	Nm	11	1	139	259
2	16HSc	10	2	171	283		2	16HSc	10	2	171	283		2	16HLk	11	2	175	291									3	Nm	6	2	151	263		3	Nm	11	2	151	267
2	16HSc	10	3	191	295		2	16HSc	10	3	191	295		2	16HLk	11	3	187	299									3	Nm	6	3	163	267		3	Nm	11	3	167	267
2	16HSc	10	4	199	295		2	16HSc	10	4	199	295		2	16HLk	11	4	195	311									3	Nm	6	4	175	275		3	Nm	11	4	167	287
2	16HSc	10	5	nd	nd		2	16HSc	10	5	nd	nd		2	16HLk	11	5	219	nd									3	Nm	6	5	191	295		3	Nm	11	5	191	291
2	16HSc	4	1	155	283		2	16HSc	4	1	155	283		2	16HLk	7	1	155	275									3	Nm	7	1	139	259		3	Nm	6	1	143	263
2	16HSc	4	2	171	291		2	16HSc	4	2	171	291		2	16HLk	7	2	171	275									3	Nm	7	2	147	267		3	Nm	6	2	155	267
2	16HSc	4	3	179	307		2	16HSc	4	3	179	307		2	16HLk	7	3	171	287									3	Nm	7	3	155	267		3	Nm	6	3	171	275
2	16HSc	4	4	191	307		2	16HSc	4	4	191	307		2	16HLk	7	4	195	291									3	Nm	7	4	167	271		3	Nm	6	4	175	275
2	16HSc	4	5	199	331		2	16HSc	4	5	199	331		2	16HLk	7	5	223	315									3	Nm	7	5	187	295		3	Nm	6	5	191	295
2	16HSc	9	1	167	283		2	16HSc	9	1	167	283		2	16HLk	9	1	163	283									3	Nm	11	1	139	263		3	Nm	7	1	143	259
2	16HSc	9	2	175	295		2	16HSc	9	2	175	295		2	16HLk	9	2	175	287									3	Nm	11	2	151	263		3	Nm	7	2	151	263
2	16HSc	9	3	187	299		2	16HSc	9	3	187	299		2	16HLk	9	3	191	291									3	Nm	11	3	167	271		3	Nm	7	3	155	267
2	16HSc	9	4	191	311		2	16HSc	9	4	191	311		2	16HLk	9	4	191	291									3	Nm	11	4	171	275		3	Nm	7	4	171	283
2	16HSc	9	5	199	323		2	16HSc	9	5	199	323		2	16HLk	9	5	211	319									3	Nm	11	5	191	291		3	Nm	7	5	187	295
2	16HSc	11	1	163	275		2	16HSc	11	1	163	275		2	16HLk	12	1	155	283									3	Nm	8	1	143	259		3	Nm	1	1	139	259
2	16HSc	11	2	175	291		2	16HSc	11	2	175	291		2	16HLk	12	2	171	291									3	Nm	8	2	163	263		3	Nm	1	2	151	263
2	16HSc	11	3	175	295		2	16HSc	11	3	175	295		2	16HLk	12	3	191	299									3	Nm	8	3	163	275		3	Nm	1	3	163	267
2	16HSc	11	4	191	307		2	16HSc	11	4	191	307		2	16HLk	12	4	191	307									3	Nm	8	4	171	283		3	Nm	1	4	171	271
2	16HSc	11	5	199	323		2	16HSc	11	5	199	323		2	16HLk	12	5	195	315									3	Nm	8	5	187	295		3	Nm	1	5	191	nd
2	16HSc	2	1	163	283		2	16HSc	2	1	163	283		2	16HLk	5	1	163	275									3	Nm	1	1	143	259		3	Nm	4	1	151	263
2	16HSc	2	2	167	291		2	16HSc	2	2	167	291		2	16HLk	5	2	171	287									3	Nm	1	2	151	267		3	Nm	4	2	151	271
2	16HSc	2	3	175	299		2	16HSc	2	3	175	299		2	16HLk	5	3	187	295									3	Nm	1	3	163	271		3	Nm	4	3	167	271
2	16HSc	2	4	191	315		2	16HSc	2	4	191	315		2	16HLk	5	4	191	299									3	Nm	1	4	171	275		3	Nm	4	4	167	283
2	16HSc	2	5	199	323		2	16HSc	2	5	199	323		2	16HLk	5	5	203	299									3	Nm	1	5	195	295		3	Nm	4	5	187	295
2	32HSc	1	1	167	283		2	32HSc	1	1	167	283		2	32HLk	8	1	171	291									3	Ax	3	1	187	295		3	Ax	1	1	191	295
2	32HSc	1	2	175	291		2	32HSc	1	2	175	291		2	32HLk	8	2	187	291									3	Ax	3	2	199	311		3	Ax	1	2	195	311
2	32HSc	1	3	191	299		2	32HSc	1	3	191	299		2	32HLk	8	3	187	295									3	Ax	3	3	223	315		3	Ax	1	3	211	315
2	32HSc	1	4	195	307		2	32HSc	1	4	195	307		2	32HLk	8	4	199	299									3	Ax	3	4	223	319		3	Ax	1	4	227	331
2	32HSc	1	5	211	331		2	32HSc	1	5	211	331		2	32HLk	8	5	215	331									3	Ax	3	5	243	339		3	Ax	1	5	nd	nd
2	32HSc	8	1	167	275		2	32HSc	8	1	167	275		2	32HLk	6	1	171	275									3	Ax	2	1	187	307		3	Ax	2	1	175	307
2	32HSc	8	2	179	287		2	32HSc	8	2	179	287		2	32HLk	6	2	179	283									3	Ax	2	2	195	307		3	Ax	2	2	191	307
2	32HSc	8	3	179	295		2	32HSc	8	3	179	295		2	32HLk	6	3	195	291									3	Ax	2	3	211	319		3	Ax	2	3	199	319
2	32HSc	8	4	195	295		2	32HSc	8	4	195	295		2	32HLk	6	4	195	291									3	Ax	2	4	223	331		3	Ax	2	4	215	323
2	32HSc	8	5	nd	nd		2	32HSc	8	5	nd	nd		2	32HLk	6	5	211	nd									3	Ax	2	5	nd	nd		3	Ax	2	5	235	335
2	32HSc	11	1	163	275		2	32HSc	11	1	163	275		2	32HLk	7	1	163	275									3	Ax	1	1	179	295		3	Ax	5	1	187	295
2	32HSc	11	2	171	291		2	32HSc	11	2	171	291		2	32HLk	7	2	171	291									3	Ax	1	2	191	307		3	Ax	5	2	199	307
2	32HSc	11	3	179	299		2	32HSc	11	3	179	299		2	32HLk	7	3	179	299									3	Ax	1	3	199	311		3	Ax	5	3	211	311
2	32HSc	11	4	187	311		2	32HSc	11	4	187	311		2	32HLk	7	4	187	299									3	Ax	1	4	215	323		3	Ax	5	4	211	319
2	32HSc	11	5	211	nd		2	32HSc	11	5	211	nd		2	32HLk	7	5	211	315									3	Ax	1	5	235	347		3	Ax	5	5	235	335
2	32HSc	3	1	167	283		2	32HSc	3	1	167	283		2	32HLk	5	1	163	275									3	Ax	7	1	187	295		3	Ax	6	1	175	295
2	32HSc	3	2	175	287		2	32HSc	3	2	175	287		2	32HLk	5	2	171	283									3	Ax	7	2	199	299		3	Ax	6	2	191	299
2	32HSc	3	3	187	299		2	32HSc	3	3	187	299		2	32HLk	5	3	175	287									3	Ax	7	3	215	311		3	Ax	6	3	203	311
2	32HSc	3	4	191	315		2	32HSc	3	4	191	315		2	32HLk	5	4	191	291									3	Ax	7	4	223	323		3	Ax	6	4	219	335
2	32HSc	3	5	215	315		2	32HSc	3	5	215	315		2	32HLk	5	5	211	311									3	Ax	7	5	243	335		3	Ax	6	5	239	343
2	32HSc	9	1	171	275		2	32HSc	9	1	171	275		2	32HLk	10	1	167	287									3	Ax	6	1	187	307		3	Ax	8	1	191	307
2	32HSc	9	2	191	287		2	32HSc	9	2	191	287		2	32HLk	10	2	187	287									3	Ax	6	2	199	307		3	Ax	8	2	195	307
2	32HSc	9	3	191	307		2	32HSc	9	3	191	307		2	32HLk	10	3	187	295									3	Ax	6	3	203	319		3	Ax	8	3	199	319
2	32HSc	9	4	191	311		2	32HSc	9	4	191	311		2	32HLk	10	4	199	307									3	Ax	6	4	215	323		3	Ax	8	4	219	319
2	32HSc	9	5	219	323		2	32HSc	9	5	219	323		2	32HLk	10	5	215	331									3	Ax	6	5	239	355		3	Ax	8	5	219	nd
2	32HSc	6	1	175	283		2	32HSc	6	1	175	283		2	32HLk	12	1	167	283									3	Ax	4	1	191	299		3	Ax	12	1	187	299
2	32HSc	6	2	175	283		2	32HSc	6	2	175	283		2	32HLk	12	2	187	283									3	Ax	4	2	199	311		3	Ax	12	2	199	311
2	32HSc	6	3	195	291		2	32HSc	6	3	195	291		2	32HLk	12	3	187	291									3	Ax	4	3	211	319		3	Ax	12	3	219	323
2	32HSc	6	4	211	299		2	32HSc	6	4	211	299		2	32HLk	12	4	187	299									3	Ax	4	4	215	319		3	Ax	12	4	219	331
2	32HSc	6	5	211	nd		2	32HSc	6	5	211	nd		2	32HLk	12	5	215	331									3	Ax	4	5	243	343		3	Ax	12	5	219	339
2	32HSc	4	1	163	275		2	32HSc	4	1	163	275		2	32HLk	2	1	163	275									3	Ax	9	1	179	295		3	Ax	9	1	179	295
2	32HSc	4	2	171	287		2	32HSc	4	2	171	287		2	32HLk	2	2	171	283									3	Ax	9	2	195	299		3	Ax	9	2	191	299
2	32HSc	4	3	179	295		2	32HSc	4	3	179	295		2	32HLk	2	3	179	299									3	Ax	9	3	195	311		3	Ax	9	3	195	311
2	32HSc	4	4	191	307		2	32HSc	4	4	191	307		2	32HLk	2	4	191	299									3	Ax	9	4	211	323		3	Ax	9	4	211	319
2	32HSc	4	5	211	307		2	32HSc	4	5	211	307		2	32HLk	2	5	211	307									3	Ax	9	5	235	343		3	Ax	9	5	223	343
2	32HSc	12	1	167	283		2	32HSc	12	1	167	283		2	32HLk	11	1	167	283									3	Ax	12	1	187	299		3	Ax	10	1	187	299
2	32HSc	12	2	187	291		2	32HSc	12	2	187	291		2	32HLk	11	2	175	287									3	Ax	12	2	191	311		3	Ax	10	2	195	311
2	32HSc	12	3	199	299		2	32HSc	12	3	199	299		2	32HLk	11	3	187	287									3	Ax	12	3	203	319		3	Ax	10	3	203	319
2	32HSc	12	4	219	311		2	32HSc	12	4	219	311		2	32HLk	11	4	211	299									3	Ax	12	4	219	331		3	Ax	10	4	215	335
2	32HSc	12	5	219	331		2	32HSc	12	5	219	331		2	32HLk	11	5	nd	nd									3	Ax	12	5	nd	nd		3	Ax	10	5	223	339
2	32HSc	10	1	163	275		2	32HSc	10	1	163	275		2	32HLk	9	1	175	283									3	Ax	10	1	179	299		3	Ax	4	1	179	299
2	32HSc	10	2	175	283		2	32HSc	10	2	175	283		2	32HLk	9	2	175	291									3	Ax	10	2	191	311		3	Ax	4	2	191	311
2	32HSc	10	3	187	291		2	32HSc	10	3	187	291		2	32HLk	9	3	187	291									3	Ax	10	3	199	311		3	Ax	4	3	195	311
2	32HSc	10	4	187	307		2	32HSc	10	4	187	307		2	32HLk	9	4	195	299									3	Ax	10	4	215	319		3	Ax	4	4	211	331
2	32HSc	10	5	219	315		2	32HSc	10	5	219	315		2	32HLk	9	5	215	315									3	Ax	10	5	235	343		3	Ax	4	5	239	343
2	32HSc	5	1	175	283		2	32HSc	5	1	175	283		2	32HLk	1	1	175	275									3	Ax	11	1	179	295		3	Ax	11	1	179	295
2	32HSc	5	2	175	287		2	32HSc	5	2	175	287		2	32HLk	1	2	175	295									3	Ax	11	2	191	307		3	Ax	11	2	191	307
2	32HSc	5	3	187	291		2	32HSc	5	3	187	291		2	32HLk	1	3	187	295									3	Ax	11	3	199	315		3	Ax	11	3	199	315
2	32HSc	5	4	195	291		2	32HSc	5	4	195	291		2	32HLk	1	4	195	311									3	Ax	11	4	215	331		3	Ax	11	4	215	319
2	32HSc	5	5	223	319		2	32HSc	5	5	223	319		2	32HLk	1	5	219	323									3	Ax	11	5	247	347		3	Ax	11	5	nd	nd
2	100HSc	3	1	235	367		2	100HSc	3	1	235	367		3	Nm	11	1	151	259									3	LSc	6	1	143	259		3	LSc	12	1	139	259
2	100HSc	3	2	259	371		2	100HSc	3	2	259	371		3	Nm	11	2	151	263									3	LSc	6	2	155	263		3	LSc	12	2	147	263
2	100HSc	3	3	259	383		2	100HSc	3	3	259	383		3	Nm	11	3	163	271									3	LSc	6	3	167	275		3	LSc	12	3	163	275
2	100HSc	3	4	267	403		2	100HSc	3	4	267	403		3	Nm	11	4	171	283									3	LSc	6	4	171	283		3	LSc	12	4	171	275
2	100HSc	3	5	nd	nd		2	100HSc	3	5	nd	nd		3	Nm	11	5	171	291									3	LSc	6	5	195	295		3	LSc	12	5	187	275
2	100HSc	11	1	223	371		2	100HSc	11	1	223	371		3	Nm	4	1	139	263									3	LSc	9	1	139	259		3	LSc	7	1	147	259
2	100HSc	11	2	239	371		2	100HSc	11	2	239	371		3	Nm	4	2	147	271									3	LSc	9	2	147	263		3	LSc	7	2	147	263
2	100HSc	11	3	259	383		2	100HSc	11	3	259	383		3	Nm	4	3	163	275									3	LSc	9	3	155	271		3	LSc	7	3	155	263
2	100HSc	11	4	275	387		2	100HSc	11	4	275	387		3	Nm	4	4	175	275									3	LSc	9	4	167	275		3	LSc	7	4	171	275
2	100HSc	11	5	287	391		2	100HSc	11	5	287	391		3	Nm	4	5	187	295									3	LSc	9	5	187	275		3	LSc	7	5	187	283
2	100HSc	6	1	223	371		2	100HSc	6	1	223	371		3	Nm	12	1	139	263									3	LSc	5	1	143	259		3	LSc	2	1	139	263
2	100HSc	6	2	243	383		2	100HSc	6	2	243	383		3	Nm	12	2	151	267									3	LSc	5	2	155	267		3	LSc	2	2	143	267
2	100HSc	6	3	259	391		2	100HSc	6	3	259	391		3	Nm	12	3	167	275									3	LSc	5	3	167	271		3	LSc	2	3	155	283
2	100HSc	6	4	275	403		2	100HSc	6	4	275	403		3	Nm	12	4	167	287									3	LSc	5	4	179	275		3	LSc	2	4	167	283
2	100HSc	6	5	287	nd		2	100HSc	6	5	287	nd		3	Nm	12	5	187	nd									3	LSc	5	5	191	295		3	LSc	2	5	179	295
2	100HSc	7	1	219	367		2	100HSc	7	1	219	367		3	Nm	5	1	139	263									3	LSc	4	1	143	259		3	LSc	9	1	151	259
2	100HSc	7	2	235	383		2	100HSc	7	2	235	383		3	Nm	5	2	155	263									3	LSc	4	2	151	263		3	LSc	9	2	151	263
2	100HSc	7	3	247	387		2	100HSc	7	3	247	387		3	Nm	5	3	163	271									3	LSc	4	3	155	267		3	LSc	9	3	151	267
2	100HSc	7	4	267	387		2	100HSc	7	4	267	387		3	Nm	5	4	171	283									3	LSc	4	4	175	271		3	LSc	9	4	167	275
2	100HSc	7	5	283	387		2	100HSc	7	5	283	387		3	Nm	5	5	187	291									3	LSc	4	5	191	287		3	LSc	9	5	187	287
2	100HSc	8	1	227	363		2	100HSc	8	1	227	363		3	Nm	10	1	147	259									3	LSc	3	1	139	259		3	LSc	1	1	139	263
2	100HSc	8	2	243	371		2	100HSc	8	2	243	371		3	Nm	10	2	147	267									3	LSc	3	2	147	267		3	LSc	1	2	147	263
2	100HSc	8	3	243	383		2	100HSc	8	3	243	383		3	Nm	10	3	151	271									3	LSc	3	3	163	271		3	LSc	1	3	155	267
2	100HSc	8	4	259	403		2	100HSc	8	4	259	403		3	Nm	10	4	171	283									3	LSc	3	4	171	283		3	LSc	1	4	175	271
2	100HSc	8	5	263	415		2	100HSc	8	5	263	415		3	Nm	10	5	191	299									3	LSc	3	5	195	295		3	LSc	1	5	175	295
2	100HSc	7	1	239	367		2	100HSc	7	1	239	367		3	Nm	6	1	139	259									3	LSc	11	1	143	259		3	LSc	10	1	139	259
2	100HSc	7	2	239	367		2	100HSc	7	2	239	367		3	Nm	6	2	147	267									3	LSc	11	2	151	263		3	LSc	10	2	147	263
2	100HSc	7	3	251	379		2	100HSc	7	3	251	379		3	Nm	6	3	163	275									3	LSc	11	3	163	271		3	LSc	10	3	155	271
2	100HSc	7	4	267	387		2	100HSc	7	4	267	387		3	Nm	6	4	171	2775									3	LSc	11	4	175	275		3	LSc	10	4	175	283
2	100HSc	7	5	283	415		2	100HSc	7	5	283	415		3	Nm	6	5	nd	nd									3	LSc	11	5	175	287		3	LSc	10	5	175	287
2	100HSc	8	1	223	363		2	100HSc	8	1	223	363		3	Nm	9	1	143	263									3	LSc	1	1	139	259		3	LSc	11	1	139	259
2	100HSc	8	2	235	367		2	100HSc	8	2	235	367		3	Nm	9	2	151	271									3	LSc	1	2	147	267		3	LSc	11	2	151	263
2	100HSc	8	3	235	379		2	100HSc	8	3	235	379		3	Nm	9	3	155	275									3	LSc	1	3	163	271		3	LSc	11	3	151	271
2	100HSc	8	4	247	391		2	100HSc	8	4	247	391		3	Nm	9	4	167	283									3	LSc	1	4	175	283		3	LSc	11	4	167	287
2	100HSc	8	5	267	nd		2	100HSc	8	5	267	nd		3	Nm	9	5	191	287									3	LSc	1	5	187	295		3	LSc	11	5	191	291
2	100HSc	1	1	227	371		2	100HSc	1	1	227	371		3	Nm	2	1	143	259									3	LSc	10	1	143	259		3	LSc	8	1	143	259
2	100HSc	1	2	239	383		2	100HSc	1	2	239	383		3	Nm	2	2	151	271									3	LSc	10	2	147	263		3	LSc	8	2	151	263
2	100HSc	1	3	247	383		2	100HSc	1	3	247	383		3	Nm	2	3	151	283									3	LSc	10	3	163	267		3	LSc	8	3	163	271
2	100HSc	1	4	263	391		2	100HSc	1	4	263	391		3	Nm	2	4	163	287									3	LSc	10	4	171	271		3	LSc	8	4	167	271
2	100HSc	1	5	nd	nd		2	100HSc	1	5	nd	nd		3	Nm	2	5	191	295									3	LSc	10	5	195	291		3	LSc	8	5	nd	nd
2	100HSc	10	1	219	363		2	100HSc	10	1	219	363		3	Nm	1	1	139	259									3	LSc	2	1	139	259		3	LSc	6	1	139	263
2	100HSc	10	2	235	367		2	100HSc	10	2	235	367		3	Nm	1	2	151	263									3	LSc	2	2	147	263		3	LSc	6	2	151	263
2	100HSc	10	3	235	371		2	100HSc	10	3	235	371		3	Nm	1	3	167	267									3	LSc	2	3	151	267		3	LSc	6	3	151	263
2	100HSc	10	4	259	383		2	100HSc	10	4	259	383		3	Nm	1	4	175	275									3	LSc	2	4	167	271		3	LSc	6	4	167	275
2	100HSc	10	5	263	395		2	100HSc	10	5	263	395		3	Nm	1	5	199	291									3	LSc	2	5	nd	nd		3	LSc	6	5	175	291
2	100HSc	5	1	227	363		2	100HSc	5	1	227	363		3	Nm	7	1	143	263									3	LSc	12	1	139	259		3	LSc	5	1	143	259
2	100HSc	5	2	243	371		2	100HSc	5	2	243	371		3	Nm	7	2	151	267									3	LSc	12	2	155	263		3	LSc	5	2	155	263
2	100HSc	5	3	259	383		2	100HSc	5	3	259	383		3	Nm	7	3	163	275									3	LSc	12	3	167	271		3	LSc	5	3	163	271
2	100HSc	5	4	259	407		2	100HSc	5	4	259	407		3	Nm	7	4	171	283									3	LSc	12	4	167	283		3	LSc	5	4	171	283
2	100HSc	5	5	283	407		2	100HSc	5	5	283	407		3	Nm	7	5	187	295									3	LSc	12	5	191	nd		3	LSc	5	5	191	nd
3	Nm	2	1	139	263		3	Nm	2	1	139	263		3	Ax	11	1	179	311									3	1HSc	1	1	187	295		3	1HSc	1	1	191	299
3	Nm	2	2	151	271		3	Nm	2	2	151	271		3	Ax	11	2	191	319									3	1HSc	1	2	199	307		3	1HSc	1	2	199	315
3	Nm	2	3	163	283		3	Nm	2	3	163	283		3	Ax	11	3	211	323									3	1HSc	1	3	211	315		3	1HSc	1	3	215	315
3	Nm	2	4	171	283		3	Nm	2	4	171	283		3	Ax	11	4	219	331									3	1HSc	1	4	223	323		3	1HSc	1	4	219	331
3	Nm	2	5	187	295		3	Nm	2	5	187	295		3	Ax	11	5	235	347									3	1HSc	1	5	247	339		3	1HSc	1	5	243	331
3	Nm	7	1	139	263		3	Nm	7	1	139	263		3	Ax	7	1	191	315									3	1HSc	3	1	187	295		3	1HSc	4	1	187	295
3	Nm	7	2	151	271		3	Nm	7	2	151	271		3	Ax	7	2	195	315									3	1HSc	3	2	199	299		3	1HSc	4	2	191	307
3	Nm	7	3	171	283		3	Nm	7	3	171	283		3	Ax	7	3	211	323									3	1HSc	3	3	215	315		3	1HSc	4	3	211	315
3	Nm	7	4	187	287		3	Nm	7	4	187	287		3	Ax	7	4	219	331									3	1HSc	3	4	219	323		3	1HSc	4	4	215	319
3	Nm	7	5	191	291		3	Nm	7	5	191	291		3	Ax	7	5	239	339									3	1HSc	3	5	251	339		3	1HSc	4	5	235	nd
3	Nm	3	1	147	259		3	Nm	3	1	147	259		3	Ax	1	1	179	311									3	1HSc	7	1	187	299		3	1HSc	6	1	191	295
3	Nm	3	2	147	263		3	Nm	3	2	147	263		3	Ax	1	2	195	315									3	1HSc	7	2	195	311		3	1HSc	6	2	199	307
3	Nm	3	3	167	271		3	Nm	3	3	167	271		3	Ax	1	3	203	323									3	1HSc	7	3	203	311		3	1HSc	6	3	215	315
3	Nm	3	4	187	275		3	Nm	3	4	187	275		3	Ax	1	4	219	331									3	1HSc	7	4	219	319		3	1HSc	6	4	223	323
3	Nm	3	5	199	295		3	Nm	3	5	199	295		3	Ax	1	5	243	343									3	1HSc	7	5	247	343		3	1HSc	6	5	239	335
3	Nm	1	1	143	259		3	Nm	1	1	143	259		3	Ax	5	1	187	307									3	1HSc	8	1	195	295		3	1HSc	10	1	187	291
3	Nm	1	2	151	267		3	Nm	1	2	151	267		3	Ax	5	2	199	315									3	1HSc	8	2	203	307		3	1HSc	10	2	195	307
3	Nm	1	3	163	275		3	Nm	1	3	163	275		3	Ax	5	3	199	319									3	1HSc	8	3	215	319		3	1HSc	10	3	211	319
3	Nm	1	4	175	283		3	Nm	1	4	175	283		3	Ax	5	4	211	331									3	1HSc	8	4	223	323		3	1HSc	10	4	219	319
3	Nm	1	5	191	nd		3	Nm	1	5	191	nd		3	Ax	5	5	235	339									3	1HSc	8	5	251	nd		3	1HSc	10	5	243	339
3	Nm	9	1	139	263		3	Nm	9	1	139	263		3	Ax	9	1	175	311									3	1HSc	2	1	191	299		3	1HSc	5	1	191	299
3	Nm	9	2	147	271		3	Nm	9	2	147	271		3	Ax	9	2	191	319									3	1HSc	2	2	199	311		3	1HSc	5	2	199	311
3	Nm	9	3	163	275		3	Nm	9	3	163	275		3	Ax	9	3	199	323									3	1HSc	2	3	211	319		3	1HSc	5	3	211	319
3	Nm	9	4	163	275		3	Nm	9	4	163	275		3	Ax	9	4	219	335									3	1HSc	2	4	219	323		3	1HSc	5	4	219	331
3	Nm	9	5	187	295		3	Nm	9	5	187	295		3	Ax	9	5	nd	nd									3	1HSc	2	5	nd	nd		3	1HSc	5	5	239	339
3	Nm	5	1	147	263		3	Nm	5	1	147	263		3	Ax	2	1	179	311									3	1HSc	5	1	187	295		3	1HSc	3	1	191	307
3	Nm	5	2	155	267		3	Nm	5	2	155	267		3	Ax	2	2	187	315									3	1HSc	5	2	203	299		3	1HSc	3	2	199	307
3	Nm	5	3	167	271		3	Nm	5	3	167	271		3	Ax	2	3	215	319									3	1HSc	5	3	219	311		3	1HSc	3	3	215	315
3	Nm	5	4	175	271		3	Nm	5	4	175	271		3	Ax	2	4	215	335									3	1HSc	5	4	227	319		3	1HSc	3	4	223	323
3	Nm	5	5	195	283		3	Nm	5	5	195	283		3	Ax	2	5	215	343									3	1HSc	5	5	251	339		3	1HSc	3	5	239	339
3	Nm	12	1	143	263		3	Nm	12	1	143	263		3	Ax	8	1	175	307									3	1HSc	10	1	191	299		3	1HSc	8	1	187	299
3	Nm	12	2	155	263		3	Nm	12	2	155	263		3	Ax	8	2	191	315									3	1HSc	10	2	203	311		3	1HSc	8	2	195	311
3	Nm	12	3	155	271		3	Nm	12	3	155	271		3	Ax	8	3	199	323									3	1HSc	10	3	215	315		3	1HSc	8	3	203	323
3	Nm	12	4	175	283		3	Nm	12	4	175	283		3	Ax	8	4	215	335									3	1HSc	10	4	235	331		3	1HSc	8	4	215	323
3	Nm	12	5	191	287		3	Nm	12	5	191	287		3	Ax	8	5	227	347									3	1HSc	10	5	235	343		3	1HSc	8	5	nd	nd
3	Nm	8	1	147	263		3	Nm	8	1	147	263		3	Ax	3	1	179	307									3	1HSc	11	1	191	295		3	1HSc	7	1	191	295
3	Nm	8	2	147	267		3	Nm	8	2	147	267		3	Ax	3	2	195	319									3	1HSc	11	2	199	299		3	1HSc	7	2	211	307
3	Nm	8	3	163	271		3	Nm	8	3	163	271		3	Ax	3	3	211	331									3	1HSc	11	3	211	323		3	1HSc	7	3	211	319
3	Nm	8	4	171	271		3	Nm	8	4	171	271		3	Ax	3	4	219	335									3	1HSc	11	4	219	331		3	1HSc	7	4	215	331
3	Nm	8	5	nd	nd		3	Nm	8	5	nd	nd		3	Ax	3	5	239	nd									3	1HSc	11	5	251	343		3	1HSc	7	5	nd	331
3	Nm	4	1	139	259		3	Nm	4	1	139	259		3	Ax	4	1	179	311									3	1HSc	4	1	191	299		3	1HSc	11	1	187	299
3	Nm	4	2	147	263		3	Nm	4	2	147	263		3	Ax	4	2	191	319									3	1HSc	4	2	203	311		3	1HSc	11	2	199	311
3	Nm	4	3	163	271		3	Nm	4	3	163	271		3	Ax	4	3	195	331									3	1HSc	4	3	203	319		3	1HSc	11	3	211	311
3	Nm	4	4	171	283		3	Nm	4	4	171	283		3	Ax	4	4	211	331									3	1HSc	4	4	223	319		3	1HSc	11	4	227	323
3	Nm	4	5	191	295		3	Nm	4	5	191	295		3	Ax	4	5	235	339									3	1HSc	4	5	nd	335		3	1HSc	11	5	227	339
3	Nm	10	1	139	263		3	Nm	10	1	139	263		3	Ax	12	1	179	307									3	1HSc	6	1	187	295		3	1HSc	12	1	187	295
3	Nm	10	2	151	267		3	Nm	10	2	151	267		3	Ax	12	2	195	315									3	1HSc	6	2	199	307		3	1HSc	12	2	195	307
3	Nm	10	3	163	267		3	Nm	10	3	163	267		3	Ax	12	3	199	323									3	1HSc	6	3	211	319		3	1HSc	12	3	211	315
3	Nm	10	4	167	271		3	Nm	10	4	167	271		3	Ax	12	4	219	331									3	1HSc	6	4	219	319		3	1HSc	12	4	211	319
3	Nm	10	5	191	271		3	Nm	10	5	191	271		3	Ax	12	5	239	347									3	1HSc	6	5	235	347		3	1HSc	12	5	235	339
3	Ax	3	1	187	315		3	Ax	3	1	187	315		3	LLk	5	1	143	259									3	2HSc	4	1	187	291		3	2HSc	6	1	187	299
3	Ax	3	2	199	319		3	Ax	3	2	199	319		3	LLk	5	2	151	263									3	2HSc	4	2	195	299		3	2HSc	6	2	199	311
3	Ax	3	3	223	331		3	Ax	3	3	223	331		3	LLk	5	3	167	271									3	2HSc	4	3	211	311		3	2HSc	6	3	215	315
3	Ax	3	4	223	335		3	Ax	3	4	223	335		3	LLk	5	4	179	275									3	2HSc	4	4	223	315		3	2HSc	6	4	219	323
3	Ax	3	5	243	343		3	Ax	3	5	243	343		3	LLk	5	5	191	291									3	2HSc	4	5	239	335		3	2HSc	6	5	239	339
3	Ax	9	1	179	315		3	Ax	9	1	179	315		3	LLk	9	1	139	259									3	2HSc	3	1	191	291		3	2HSc	9	1	187	291
3	Ax	9	2	195	323		3	Ax	9	2	195	323		3	LLk	9	2	151	267									3	2HSc	3	2	203	295		3	2HSc	9	2	191	295
3	Ax	9	3	211	323		3	Ax	9	3	211	323		3	LLk	9	3	163	267									3	2HSc	3	3	215	299		3	2HSc	9	3	199	307
3	Ax	9	4	223	339		3	Ax	9	4	223	339		3	LLk	9	4	171	275									3	2HSc	3	4	219	315		3	2HSc	9	4	215	315
3	Ax	9	5	243	343		3	Ax	9	5	243	343		3	LLk	9	5	187	287									3	2HSc	3	5	239	331		3	2HSc	9	5	227	323
3	Ax	2	1	195	311		3	Ax	2	1	195	311		3	LLk	10	1	139	259									3	2HSc	1	1	191	307		3	2HSc	4	1	179	291
3	Ax	2	2	199	319		3	Ax	2	2	199	319		3	LLk	10	2	143	263									3	2HSc	1	2	199	307		3	2HSc	4	2	203	307
3	Ax	2	3	199	331		3	Ax	2	3	199	331		3	LLk	10	3	163	271									3	2HSc	1	3	215	315		3	2HSc	4	3	211	315
3	Ax	2	4	211	331		3	Ax	2	4	211	331		3	LLk	10	4	171	283									3	2HSc	1	4	223	319		3	2HSc	4	4	223	323
3	Ax	2	5	239	343		3	Ax	2	5	239	343		3	LLk	10	5	187	283									3	2HSc	1	5	247	339		3	2HSc	4	5	239	339
3	Ax	4	1	187	307		3	Ax	4	1	187	307		3	LLk	7	1	147	263									3	2HSc	2	1	187	295		3	2HSc	7	1	187	295
3	Ax	4	2	195	311		3	Ax	4	2	195	311		3	LLk	7	2	155	267									3	2HSc	2	2	195	307		3	2HSc	7	2	195	307
3	Ax	4	3	211	319		3	Ax	4	3	211	319		3	LLk	7	3	155	275									3	2HSc	2	3	203	311		3	2HSc	7	3	215	307
3	Ax	4	4	223	323		3	Ax	4	4	223	323		3	LLk	7	4	167	287									3	2HSc	2	4	215	323		3	2HSc	7	4	223	319
3	Ax	4	5	239	nd		3	Ax	4	5	239	nd		3	LLk	7	5	191	291									3	2HSc	2	5	239	331		3	2HSc	7	5	243	nd
3	Ax	11	1	187	307		3	Ax	11	1	187	307		3	LLk	12	1	139	263									3	2HSc	5	1	187	291		3	2HSc	2	1	187	295
3	Ax	11	2	195	315		3	Ax	11	2	195	315		3	LLk	12	2	147	271									3	2HSc	5	2	195	299		3	2HSc	2	2	195	307
3	Ax	11	3	211	323		3	Ax	11	3	211	323		3	LLk	12	3	163	275									3	2HSc	5	3	215	311		3	2HSc	2	3	203	311
3	Ax	11	4	215	331		3	Ax	11	4	215	331		3	LLk	12	4	175	283									3	2HSc	5	4	215	315		3	2HSc	2	4	219	319
3	Ax	11	5	nd	nd		3	Ax	11	5	nd	nd		3	LLk	12	5	199	291									3	2HSc	5	5	235	339		3	2HSc	2	5	235	339
3	Ax	1	1	191	311		3	Ax	1	1	191	311		3	LLk	3	1	147	259									3	2HSc	11	1	187	291		3	2HSc	10	1	187	291
3	Ax	1	2	199	311		3	Ax	1	2	199	311		3	LLk	3	2	147	267									3	2HSc	11	2	195	311		3	2HSc	10	2	191	299
3	Ax	1	3	199	323		3	Ax	1	3	199	323		3	LLk	3	3	167	271									3	2HSc	11	3	203	315		3	2HSc	10	3	199	315
3	Ax	1	4	211	339		3	Ax	1	4	211	339		3	LLk	3	4	167	275									3	2HSc	11	4	223	331		3	2HSc	10	4	215	323
3	Ax	1	5	211	347		3	Ax	1	5	211	347		3	LLk	3	5	191	291									3	2HSc	11	5	243	331		3	2HSc	10	5	235	339
3	Ax	5	1	175	307		3	Ax	5	1	175	307		3	LLk	4	1	143	259									3	2HSc	10	1	191	299		3	2HSc	5	1	179	291
3	Ax	5	2	187	311		3	Ax	5	2	187	311		3	LLk	4	2	155	267									3	2HSc	10	2	199	307		3	2HSc	5	2	191	307
3	Ax	5	3	195	315		3	Ax	5	3	195	315		3	LLk	4	3	163	275									3	2HSc	10	3	203	311		3	2HSc	5	3	203	315
3	Ax	5	4	211	335		3	Ax	5	4	211	335		3	LLk	4	4	175	283									3	2HSc	10	4	215	315		3	2HSc	5	4	223	331
3	Ax	5	5	219	347		3	Ax	5	5	219	347		3	LLk	4	5	191	nd									3	2HSc	10	5	239	343		3	2HSc	5	5	227	343
3	Ax	10	1	187	311		3	Ax	10	1	187	311		3	LLk	8	1	143	259									3	2HSc	9	1	195	299		3	2HSc	3	1	187	299
3	Ax	10	2	203	319		3	Ax	10	2	203	319		3	LLk	8	2	147	267									3	2HSc	9	2	203	299		3	2HSc	3	2	199	299
3	Ax	10	3	203	319		3	Ax	10	3	203	319		3	LLk	8	3	167	271									3	2HSc	9	3	215	315		3	2HSc	3	3	203	315
3	Ax	10	4	215	331		3	Ax	10	4	215	331		3	LLk	8	4	171	287									3	2HSc	9	4	223	323		3	2HSc	3	4	215	315
3	Ax	10	5	235	347		3	Ax	10	5	235	347		3	LLk	8	5	195	295									3	2HSc	9	5	227	335		3	2HSc	3	5	239	339
3	Ax	12	1	179	311		3	Ax	12	1	179	311		3	LLk	1	1	139	259									3	2HSc	7	1	191	291		3	2HSc	8	1	191	295
3	Ax	12	2	191	319		3	Ax	12	2	191	319		3	LLk	1	2	151	263									3	2HSc	7	2	203	299		3	2HSc	8	2	199	307
3	Ax	12	3	195	319		3	Ax	12	3	195	319		3	LLk	1	3	167	271									3	2HSc	7	3	203	315		3	2HSc	8	3	215	315
3	Ax	12	4	211	335		3	Ax	12	4	211	335		3	LLk	1	4	171	275									3	2HSc	7	4	219	319		3	2HSc	8	4	215	323
3	Ax	12	5	235	355		3	Ax	12	5	235	355		3	LLk	1	5	195	291									3	2HSc	7	5	nd	nd		3	2HSc	8	5	239	339
3	Ax	8	1	175	307		3	Ax	8	1	175	307		3	LLk	11	1	143	263									3	2HSc	8	1	191	291		3	2HSc	1	1	179	291
3	Ax	8	2	199	315		3	Ax	8	2	199	315		3	LLk	11	2	151	267									3	2HSc	8	2	203	299		3	2HSc	1	2	199	307
3	Ax	8	3	215	319		3	Ax	8	3	215	319		3	LLk	11	3	171	271									3	2HSc	8	3	215	315		3	2HSc	1	3	203	315
3	Ax	8	4	215	331		3	Ax	8	4	215	331		3	LLk	11	4	171	275									3	2HSc	8	4	223	319		3	2HSc	1	4	215	323
3	Ax	8	5	235	nd		3	Ax	8	5	235	nd		3	LLk	11	5	nd	nd									3	2HSc	8	5	nd	nd		3	2HSc	1	5	nd	nd
3	LSc	4	1	139	267		3	LSc	4	1	139	267		3	1HLk	12	1	191	299									3	4HSc	5	1	179	287		3	4HSc	10	1	179	291
3	LSc	4	2	151	267		3	LSc	4	2	151	267		3	1HLk	12	2	203	311									3	4HSc	5	2	191	295		3	4HSc	10	2	195	307
3	LSc	4	3	163	375		3	LSc	4	3	163	375		3	1HLk	12	3	219	319									3	4HSc	5	3	203	307		3	4HSc	10	3	203	307
3	LSc	4	4	171	383		3	LSc	4	4	171	383		3	1HLk	12	4	223	335									3	4HSc	5	4	211	319		3	4HSc	10	4	215	315
3	LSc	4	5	175	291		3	LSc	4	5	175	291		3	1HLk	12	5	nd	nd									3	4HSc	5	5	235	335		3	4HSc	10	5	235	331
3	LSc	7	1	139	259		3	LSc	7	1	139	259		3	1HLk	5	1	187	307									3	4HSc	10	1	179	291		3	4HSc	5	1	175	287
3	LSc	7	2	147	267		3	LSc	7	2	147	267		3	1HLk	5	2	195	319									3	4HSc	10	2	191	291		3	4HSc	5	2	187	295
3	LSc	7	3	163	275		3	LSc	7	3	163	275		3	1HLk	5	3	211	319									3	4HSc	10	3	211	307		3	4HSc	5	3	199	299
3	LSc	7	4	163	283		3	LSc	7	4	163	283		3	1HLk	5	4	223	323									3	4HSc	10	4	223	315		3	4HSc	5	4	215	311
3	LSc	7	5	191	291		3	LSc	7	5	191	291		3	1HLk	5	5	239	339									3	4HSc	10	5	239	331		3	4HSc	5	5	223	335
3	LSc	2	1	143	263		3	LSc	2	1	143	263		3	1HLk	8	1	191	311									3	4HSc	4	1	175	291		3	4HSc	1	1	179	291
3	LSc	2	2	167	271		3	LSc	2	2	167	271		3	1HLk	8	2	199	315									3	4HSc	4	2	195	291		3	4HSc	1	2	199	299
3	LSc	2	3	167	271		3	LSc	2	3	167	271		3	1HLk	8	3	211	323									3	4HSc	4	3	203	299		3	4HSc	1	3	199	299
3	LSc	2	4	187	287		3	LSc	2	4	187	287		3	1HLk	8	4	223	335									3	4HSc	4	4	215	311		3	4HSc	1	4	219	319
3	LSc	2	5	195	295		3	LSc	2	5	195	295		3	1HLk	8	5	223	347									3	4HSc	4	5	227	335		3	4HSc	1	5	235	331
3	LSc	8	1	139	259		3	LSc	8	1	139	259		3	1HLk	3	1	187	311									3	4HSc	7	1	179	287		3	4HSc	8	1	179	287
3	LSc	8	2	151	267		3	LSc	8	2	151	267		3	1HLk	3	2	203	315									3	4HSc	7	2	2191	295		3	4HSc	8	2	191	295
3	LSc	8	3	163	275		3	LSc	8	3	163	275		3	1HLk	3	3	203	323									3	4HSc	7	3	199	311		3	4HSc	8	3	199	307
3	LSc	8	4	171	275		3	LSc	8	4	171	275		3	1HLk	3	4	227	335									3	4HSc	7	4	215	315		3	4HSc	8	4	227	315
3	LSc	8	5	195	283		3	LSc	8	5	195	283		3	1HLk	3	5	243	335									3	4HSc	7	5	239	331		3	4HSc	8	5	227	323
3	LSc	3	1	139	263		3	LSc	3	1	139	263		3	1HLk	10	1	179	311									3	4HSc	1	1	179	287		3	4HSc	11	1	175	291
3	LSc	3	2	163	271		3	LSc	3	2	163	271		3	1HLk	10	2	199	315									3	4HSc	1	2	195	295		3	4HSc	11	2	191	307
3	LSc	3	3	163	275		3	LSc	3	3	163	275		3	1HLk	10	3	211	323									3	4HSc	1	3	211	307		3	4HSc	11	3	195	307
3	LSc	3	4	167	283		3	LSc	3	4	167	283		3	1HLk	10	4	215	331									3	4HSc	1	4	219	311		3	4HSc	11	4	215	319
3	LSc	3	5	nd	nd		3	LSc	3	5	nd	nd		3	1HLk	10	5	239	343									3	4HSc	1	5	nd	nd		3	4HSc	11	5	239	331
3	LSc	5	1	139	263		3	LSc	5	1	139	263		3	1HLk	1	1	191	307									3	4HSc	8	1	175	291		3	4HSc	4	1	175	287
3	LSc	5	2	167	267		3	LSc	5	2	167	267		3	1HLk	1	2	199	315									3	4HSc	8	2	195	291		3	4HSc	4	2	191	295
3	LSc	5	3	167	275		3	LSc	5	3	167	275		3	1HLk	1	3	215	323									3	4HSc	8	3	199	299		3	4HSc	4	3	203	307
3	LSc	5	4	167	275		3	LSc	5	4	167	275		3	1HLk	1	4	223	335									3	4HSc	8	4	203	315		3	4HSc	4	4	215	311
3	LSc	5	5	167	291		3	LSc	5	5	167	291		3	1HLk	1	5	243	355									3	4HSc	8	5	235	335		3	4HSc	4	5	nd	nd
3	LSc	11	1	143	263		3	LSc	11	1	143	263		3	1HLk	11	1	187	299									3	4HSc	9	1	187	291		3	4HSc	7	1	179	291
3	LSc	11	2	151	267		3	LSc	11	2	151	267		3	1HLk	11	2	195	311									3	4HSc	9	2	191	295		3	4HSc	7	2	191	299
3	LSc	11	3	163	271		3	LSc	11	3	163	271		3	1HLk	11	3	211	315									3	4HSc	9	3	199	0.07		3	4HSc	7	3	203	311
3	LSc	11	4	171	283		3	LSc	11	4	171	283		3	1HLk	11	4	235	323									3	4HSc	9	4	211	315		3	4HSc	7	4	215	311
3	LSc	11	5	195	295		3	LSc	11	5	195	295		3	1HLk	11	5	235	339									3	4HSc	9	5	nd	nd		3	4HSc	7	5	235	323
3	LSc	1	1	143	259		3	LSc	1	1	143	259		3	1HLk	6	1	187	299									3	4HSc	2	1	175	287		3	4HSc	9	1	175	287
3	LSc	1	2	155	267		3	LSc	1	2	155	267		3	1HLk	6	2	95	311									3	4HSc	2	2	199	291		3	4HSc	9	2	191	291
3	LSc	1	3	155	275		3	LSc	1	3	155	275		3	1HLk	6	3	211	319									3	4HSc	2	3	199	311		3	4HSc	9	3	195	307
3	LSc	1	4	175	283		3	LSc	1	4	175	283		3	1HLk	6	4	211	335									3	4HSc	2	4	215	311		3	4HSc	9	4	219	319
3	LSc	1	5	191	295		3	LSc	1	5	191	295		3	1HLk	6	5	235	nd									3	4HSc	2	5	235	nd		3	4HSc	9	5	235	339
3	LSc	10	1	139	263		3	LSc	10	1	139	263		3	1HLk	9	1	179	307									3	4HSc	11	1	179	287		3	4HSc	6	1	175	287
3	LSc	10	2	143	263		3	LSc	10	2	143	263		3	1HLk	9	2	203	319									3	4HSc	11	2	195	295		3	4HSc	6	2	187	291
3	LSc	10	3	151	267		3	LSc	10	3	151	267		3	1HLk	9	3	223	319									3	4HSc	11	3	203	295		3	4HSc	6	3	195	299
3	LSc	10	4	179	283		3	LSc	10	4	179	283		3	1HLk	9	4	223	323									3	4HSc	11	4	203	315		3	4HSc	6	4	211	315
3	LSc	10	5	199	nd		3	LSc	10	5	199	nd		3	1HLk	9	5	239	339									3	4HSc	11	5	223	331		3	4HSc	6	5	223	335
3	LSc	9	1	147	263		3	LSc	9	1	147	263		3	1HLk	7	1	191	307									3	4HSc	3	1	187	287		3	4HSc	12	1	179	291
3	LSc	9	2	147	267		3	LSc	9	2	147	267		3	1HLk	7	2	191	311									3	4HSc	3	2	191	295		3	4HSc	12	2	199	299
3	LSc	9	3	163	275		3	LSc	9	3	163	275		3	1HLk	7	3	195	319									3	4HSc	3	3	199	307		3	4HSc	12	3	199	299
3	LSc	9	4	167	283		3	LSc	9	4	167	283		3	1HLk	7	4	219	319									3	4HSc	3	4	211	319		3	4HSc	12	4	219	323
3	LSc	9	5	187	295		3	LSc	9	5	187	295		3	1HLk	7	5	239	335									3	4HSc	3	5	235	335		3	4HSc	12	5	227	nd
3	1HSc	8	1	187	299		3	1HSc	8	1	187	299		3	2HLk	3	1	187	299									3	8HSc	11	1	163	283		3	8HSc	9	1	167	275
3	1HSc	8	2	211	307		3	1HSc	8	2	211	307		3	2HLk	3	2	211	311									3	8HSc	11	2	175	283		3	8HSc	9	2	187	291
3	1HSc	8	3	215	319		3	1HSc	8	3	215	319		3	2HLk	3	3	211	319									3	8HSc	11	3	187	287		3	8HSc	9	3	187	299
3	1HSc	8	4	223	331		3	1HSc	8	4	223	331		3	2HLk	3	4	219	331									3	8HSc	11	4	195	295		3	8HSc	9	4	199	299
3	1HSc	8	5	239	347		3	1HSc	8	5	239	347		3	2HLk	3	5	235	331									3	8HSc	11	5	219	319		3	8HSc	9	5	215	315
3	1HSc	10	1	187	307		3	1HSc	10	1	187	307		3	2HLk	8	1	179	299									3	8HSc	1	1	167	283		3	8HSc	11	1	167	283
3	1HSc	10	2	199	307		3	1HSc	10	2	199	307		3	2HLk	8	2	191	311									3	8HSc	1	2	175	287		3	8HSc	11	2	171	291
3	1HSc	10	3	211	315		3	1HSc	10	3	211	315		3	2HLk	8	3	211	315									3	8HSc	1	3	191	295		3	8HSc	11	3	187	291
3	1HSc	10	4	223	335		3	1HSc	10	4	223	335		3	2HLk	8	4	223	335									3	8HSc	1	4	199	307		3	8HSc	11	4	203	299
3	1HSc	10	5	235	335		3	1HSc	10	5	235	335		3	2HLk	8	5	239	343									3	8HSc	1	5	nd	nd		3	8HSc	11	5	219	319
3	1HSc	2	1	195	299		3	1HSc	2	1	195	299		3	2HLk	9	1	191	295									3	8HSc	7	1	167	275		3	8HSc	3	1	163	275
3	1HSc	2	2	195	311		3	1HSc	2	2	195	311		3	2HLk	9	2	199	307									3	8HSc	7	2	175	287		3	8HSc	3	2	171	287
3	1HSc	2	3	211	311		3	1HSc	2	3	211	311		3	2HLk	9	3	215	315									3	8HSc	7	3	187	295		3	8HSc	3	3	179	291
3	1HSc	2	4	223	335		3	1HSc	2	4	223	335		3	2HLk	9	4	219	335									3	8HSc	7	4	203	299		3	8HSc	3	4	203	295
3	1HSc	2	5	223	339		3	1HSc	2	5	223	339		3	2HLk	9	5	239	347									3	8HSc	7	5	223	319		3	8HSc	3	5	219	323
3	1HSc	12	1	195	307		3	1HSc	12	1	195	307		3	2HLk	11	1	187	295									3	8HSc	12	1	167	283		3	8HSc	10	1	163	275
3	1HSc	12	2	203	315		3	1HSc	12	2	203	315		3	2HLk	11	2	195	311									3	8HSc	12	2	175	287		3	8HSc	10	2	171	291
3	1HSc	12	3	203	319		3	1HSc	12	3	203	319		3	2HLk	11	3	211	323									3	8HSc	12	3	187	287		3	8HSc	10	3	179	299
3	1HSc	12	4	223	331		3	1HSc	12	4	223	331		3	2HLk	11	4	227	335									3	8HSc	12	4	195	295		3	8HSc	10	4	195	299
3	1HSc	12	5	239	nd		3	1HSc	12	5	239	nd		3	2HLk	11	5	nd	nd									3	8HSc	12	5	219	323		3	8HSc	10	5	215	319
3	1HSc	9	1	195	307		3	1HSc	9	1	195	307		3	2HLk	1	1	179	299									3	8HSc	4	1	163	283		3	8HSc	12	1	163	283
3	1HSc	9	2	199	311		3	1HSc	9	2	199	311		3	2HLk	1	2	195	307									3	8HSc	4	2	179	287		3	8HSc	12	2	175	291
3	1HSc	9	3	211	319		3	1HSc	9	3	211	319		3	2HLk	1	3	203	311									3	8HSc	4	3	187	291		3	8HSc	12	3	187	299
3	1HSc	9	4	215	331		3	1HSc	9	4	215	331		3	2HLk	1	4	215	319									3	8HSc	4	4	191	299		3	8HSc	12	4	195	311
3	1HSc	9	5	239	339		3	1HSc	9	5	239	339		3	2HLk	1	5	239	335									3	8HSc	4	5	215	323		3	8HSc	12	5	215	319
3	1HSc	6	1	191	299		3	1HSc	6	1	191	299		3	2HLk	7	1	195	299									3	8HSc	6	1	163	275		3	8HSc	4	1	167	275
3	1HSc	6	2	211	315		3	1HSc	6	2	211	315		3	2HLk	7	2	195	307									3	8HSc	6	2	171	287		3	8HSc	4	2	179	287
3	1HSc	6	3	211	323		3	1HSc	6	3	211	323		3	2HLk	7	3	211	319									3	8HSc	6	3	179	295		3	8HSc	4	3	179	295
3	1HSc	6	4	223	335		3	1HSc	6	4	223	335		3	2HLk	7	4	235	323									3	8HSc	6	4	191	295		3	8HSc	4	4	203	307
3	1HSc	6	5	235	347		3	1HSc	6	5	235	347		3	2HLk	7	5	235	335									3	8HSc	6	5	211	nd		3	8HSc	4	5	nd	nd
3	1HSc	1	1	191	307		3	1HSc	1	1	191	307		3	2HLk	2	1	187	299									3	8HSc	2	1	163	275		3	8HSc	8	1	167	283
3	1HSc	1	2	191	311		3	1HSc	1	2	191	311		3	2HLk	2	2	195	311									3	8HSc	2	2	175	291		3	8HSc	8	2	175	291
3	1HSc	1	3	211	319		3	1HSc	1	3	211	319		3	2HLk	2	3	203	232									3	8HSc	2	3	187	295		3	8HSc	8	3	187	299
3	1HSc	1	4	235	323		3	1HSc	1	4	235	323		3	2HLk	2	4	215	232									3	8HSc	2	4	195	311		3	8HSc	8	4	195	299
3	1HSc	1	5	239	339		3	1HSc	1	5	239	339		3	2HLk	2	5	239	331									3	8HSc	2	5	219	331		3	8HSc	8	5	219	323
3	1HSc	11	1	187	299		3	1HSc	11	1	187	299		3	2HLk	10	1	195	295									3	8HSc	3	1	167	275		3	8HSc	5	1	167	275
3	1HSc	11	2	195	311		3	1HSc	11	2	195	311		3	2HLk	10	2	199	307									3	8HSc	3	2	179	287		3	8HSc	5	2	179	287
3	1HSc	11	3	211	319		3	1HSc	11	3	211	319		3	2HLk	10	3	211	315									3	8HSc	3	3	191	291		3	8HSc	5	3	195	299
3	1HSc	11	4	211	335		3	1HSc	11	4	211	335		3	2HLk	10	4	223	323									3	8HSc	3	4	203	295		3	8HSc	5	4	195	315
3	1HSc	11	5	223	347		3	1HSc	11	5	223	347		3	2HLk	10	5	nd	nd									3	8HSc	3	5	215	319		3	8HSc	5	5	215	315
3	1HSc	4	1	179	307		3	1HSc	4	1	179	307		3	2HLk	6	1	179	295									3	8HSc	9	1	167	283		3	8HSc	6	1	163	275
3	1HSc	4	2	203	307		3	1HSc	4	2	203	307		3	2HLk	6	2	199	311									3	8HSc	9	2	175	287		3	8HSc	6	2	171	287
3	1HSc	4	3	223	315		3	1HSc	4	3	223	315		3	2HLk	6	3	211	311									3	8HSc	9	3	191	299		3	8HSc	6	3	179	295
3	1HSc	4	4	223	323		3	1HSc	4	4	223	323		3	2HLk	6	4	211	319									3	8HSc	9	4	199	311		3	8HSc	6	4	195	295
3	1HSc	4	5	nd	nd		3	1HSc	4	5	nd	nd		3	2HLk	6	5	239	331									3	8HSc	9	5	227	319		3	8HSc	6	5	nd	nd
3	1HSc	5	1	191	307		3	1HSc	5	1	191	307		3	2HLk	5	1	187	307									3	8HSc	8	1	167	275		3	8HSc	2	1	167	287
3	1HSc	5	2	191	319		3	1HSc	5	2	191	319		3	2HLk	5	2	191	307									3	8HSc	8	2	187	287		3	8HSc	2	2	175	287
3	1HSc	5	3	195	331		3	1HSc	5	3	195	331		3	2HLk	5	3	199	315									3	8HSc	8	3	187	291		3	8HSc	2	3	191	295
3	1HSc	5	4	211	335		3	1HSc	5	4	211	335		3	2HLk	5	4	215	335									3	8HSc	8	4	191	299		3	8HSc	2	4	199	307
3	1HSc	5	5	239	343		3	1HSc	5	5	239	343		3	2HLk	5	5	243	343									3	8HSc	8	5	219	323		3	8HSc	2	5	223	319
3	2HSc	1	1	179	295		3	2HSc	1	1	179	295		3	4HLk	9	1	179	291									3	16HSc	10	1	163	271		3	16HSc	1	1	167	283
3	2HSc	1	2	195	295		3	2HSc	1	2	195	295		3	4HLk	9	2	199	299									3	16HSc	10	2	171	287		3	16HSc	1	2	179	287
3	2HSc	1	3	211	307		3	2HSc	1	3	211	307		3	4HLk	9	3	199	307									3	16HSc	10	3	179	295		3	16HSc	1	3	187	295
3	2HSc	1	4	223	323		3	2HSc	1	4	223	323		3	4HLk	9	4	211	311									3	16HSc	10	4	195	299		3	16HSc	1	4	195	307
3	2HSc	1	5	239	335		3	2HSc	1	5	239	335		3	4HLk	9	5	239	331									3	16HSc	10	5	211	315		3	16HSc	1	5	215	nd
3	2HSc	8	1	191	295		3	2HSc	8	1	191	295		3	4HLk	11	1	175	291									3	16HSc	1	1	163	271		3	16HSc	8	1	163	271
3	2HSc	8	2	199	311		3	2HSc	8	2	199	311		3	4HLk	11	2	187	295									3	16HSc	1	2	171	283		3	16HSc	8	2	171	287
3	2HSc	8	3	215	319		3	2HSc	8	3	215	319		3	4HLk	11	3	199	307									3	16HSc	1	3	179	291		3	16HSc	8	3	179	295
3	2HSc	8	4	215	323		3	2HSc	8	4	215	323		3	4HLk	11	4	215	311									3	16HSc	1	4	191	299		3	16HSc	8	4	195	295
3	2HSc	8	5	235	335		3	2HSc	8	5	235	335		3	4HLk	11	5	223	331									3	16HSc	1	5	nd	nd		3	16HSc	8	5	215	315
3	2HSc	7	1	187	299		3	2HSc	7	1	187	299		3	4HLk	1	1	187	295									3	16HSc	6	1	167	275		3	16HSc	10	1	163	275
3	2HSc	7	2	203	311		3	2HSc	7	2	203	311		3	4HLk	1	2	199	299									3	16HSc	6	2	187	287		3	16HSc	10	2	175	287
3	2HSc	7	3	211	319		3	2HSc	7	3	211	319		3	4HLk	1	3	199	307									3	16HSc	6	3	187	295		3	16HSc	10	3	191	295
3	2HSc	7	4	223	319		3	2HSc	7	4	223	319		3	4HLk	1	4	219	315									3	16HSc	6	4	191	299		3	16HSc	10	4	203	307
3	2HSc	7	5	239	nd		3	2HSc	7	5	239	nd		3	4HLk	1	5	223	335									3	16HSc	6	5	215	315		3	16HSc	10	5	203	311
3	2HSc	3	1	191	299		3	2HSc	3	1	191	299		3	4HLk	7	1	187	291									3	16HSc	9	1	167	271		3	16HSc	2	1	171	275
3	2HSc	3	2	195	299		3	2HSc	3	2	195	299		3	4HLk	7	2	191	307									3	16HSc	9	2	175	283		3	16HSc	2	2	171	283
3	2HSc	3	3	211	311		3	2HSc	3	3	211	311		3	4HLk	7	3	203	315									3	16HSc	9	3	187	287		3	16HSc	2	3	191	291
3	2HSc	3	4	223	331		3	2HSc	3	4	223	331		3	4HLk	7	4	223	315									3	16HSc	9	4	199	295		3	16HSc	2	4	191	307
3	2HSc	3	5	239	335		3	2HSc	3	5	239	335		3	4HLk	7	5	223	nd									3	16HSc	9	5	219	nd		3	16HSc	2	5	215	315
3	2HSc	4	1	191	295		3	2HSc	4	1	191	295		3	4HLk	10	1	175	291									3	16HSc	11	1	163	275		3	16HSc	4	1	167	271
3	2HSc	4	2	199	307		3	2HSc	4	2	199	307		3	4HLk	10	2	187	299									3	16HSc	11	2	171	283		3	16HSc	4	2	171	287
3	2HSc	4	3	215	315		3	2HSc	4	3	215	315		3	4HLk	10	3	211	307									3	16HSc	11	3	187	295		3	16HSc	4	3	179	287
3	2HSc	4	4	219	319		3	2HSc	4	4	219	319		3	4HLk	10	4	211	315									3	16HSc	11	4	195	307		3	16HSc	4	4	195	299
3	2HSc	4	5	243	339		3	2HSc	4	5	243	339		3	4HLk	10	5	235	331									3	16HSc	11	5	219	307		3	16HSc	4	5	223	323
3	2HSc	6	1	187	307		3	2HSc	6	1	187	307		3	4HLk	8	1	179	291									3	16HSc	2	1	167	271		3	16HSc	6	1	163	271
3	2HSc	6	2	199	307		3	2HSc	6	2	199	307		3	4HLk	8	2	191	299									3	16HSc	2	2	179	283		3	16HSc	6	2	167	275
3	2HSc	6	3	211	315		3	2HSc	6	3	211	315		3	4HLk	8	3	199	307									3	16HSc	2	3	191	291		3	16HSc	6	3	179	283
3	2HSc	6	4	211	335		3	2HSc	6	4	211	335		3	4HLk	8	4	215	319									3	16HSc	2	4	191	299		3	16HSc	6	4	191	295
3	2HSc	6	5	227	339		3	2HSc	6	5	227	339		3	4HLk	8	5	235	335									3	16HSc	2	5	215	323		3	16HSc	6	5	215	323
3	2HSc	5	1	179	295		3	2HSc	5	1	179	295		3	4HLk	3	1	179	299									3	16HSc	3	1	163	271		3	16HSc	9	1	163	275
3	2HSc	5	2	195	311		3	2HSc	5	2	195	311		3	4HLk	3	2	195	307									3	16HSc	3	2	171	283		3	16HSc	9	2	175	291
3	2HSc	5	3	211	311		3	2HSc	5	3	211	311		3	4HLk	3	3	199	311									3	16HSc	3	3	179	295		3	16HSc	9	3	191	299
3	2HSc	5	4	219	323		3	2HSc	5	4	219	323		3	4HLk	3	4	223	323									3	16HSc	3	4	187	307		3	16HSc	9	4	195	299
3	2HSc	5	5	235	nd		3	2HSc	5	5	235	nd		3	4HLk	3	5	223	331									3	16HSc	3	5	223	319		3	16HSc	9	5	203	315
3	2HSc	12	1	195	299		3	2HSc	12	1	195	299		3	4HLk	2	1	175	295									3	16HSc	8	1	167	275		3	16HSc	11	1	167	271
3	2HSc	12	2	199	311		3	2HSc	12	2	199	311		3	4HLk	2	2	187	299									3	16HSc	8	2	171	287		3	16HSc	11	2	179	283
3	2HSc	12	3	211	323		3	2HSc	12	3	211	323		3	4HLk	2	3	199	311									3	16HSc	8	3	179	291		3	16HSc	11	3	199	295
3	2HSc	12	4	223	331		3	2HSc	12	4	223	331		3	4HLk	2	4	211	319									3	16HSc	8	4	195	299		3	16HSc	11	4	199	311
3	2HSc	12	5	243	343		3	2HSc	12	5	243	343		3	4HLk	2	5	nd	nd									3	16HSc	8	5	223	315		3	16HSc	11	5	nd	nd
3	2HSc	2	1	187	299		3	2HSc	2	1	187	299		3	4HLk	12	1	179	291									3	16HSc	4	1	163	271		3	16HSc	12	1	167	271
3	2HSc	2	2	195	311		3	2HSc	2	2	195	311		3	4HLk	12	2	187	307									3	16HSc	4	2	179	275		3	16HSc	12	2	179	287
3	2HSc	2	3	211	315		3	2HSc	2	3	211	315		3	4HLk	12	3	203	307									3	16HSc	4	3	179	283		3	16HSc	12	3	179	295
3	2HSc	2	4	215	323		3	2HSc	2	4	215	323		3	4HLk	12	4	219	323									3	16HSc	4	4	199	295		3	16HSc	12	4	195	311
3	2HSc	2	5	235	339		3	2HSc	2	5	235	339		3	4HLk	12	5	235	323									3	16HSc	4	5	219	315		3	16HSc	12	5	195	311
3	2HSc	11	1	179	295		3	2HSc	11	1	179	295		3	4HLk	6	1	175	291									3	16HSc	5	1	163	275		3	16HSc	7	1	163	283
3	2HSc	11	2	195	307		3	2HSc	11	2	195	307		3	4HLk	6	2	191	299									3	16HSc	5	2	175	287		3	16HSc	7	2	175	287
3	2HSc	11	3	211	311		3	2HSc	11	3	211	311		3	4HLk	6	3	211	311									3	16HSc	5	3	187	295		3	16HSc	7	3	191	287
3	2HSc	11	4	219	331		3	2HSc	11	4	219	331		3	4HLk	6	4	211	315									3	16HSc	5	4	187	307		3	16HSc	7	4	191	311
3	2HSc	11	5	235	331		3	2HSc	11	5	235	331		3	4HLk	6	5	223	331									3	16HSc	5	5	215	323		3	16HSc	7	5	nd	nd
3	4HSc	1	1	175	295		3	4HSc	1	1	175	295		3	8HLk	5	1	171	283
3	4HSc	1	2	191	295		3	4HSc	1	2	191	295		3	8HLk	5	2	187	287
3	4HSc	1	3	211	307		3	4HSc	1	3	211	307		3	8HLk	5	3	191	291
3	4HSc	1	4	211	319		3	4HSc	1	4	211	319		3	8HLk	5	4	199	295
3	4HSc	1	5	235	319		3	4HSc	1	5	235	319		3	8HLk	5	5	215	315
3	4HSc	11	1	175	291		3	4HSc	11	1	175	291		3	8HLk	7	1	163	283
3	4HSc	11	2	195	299		3	4HSc	11	2	195	299		3	8HLk	7	2	175	291
3	4HSc	11	3	195	299		3	4HSc	11	3	195	299		3	8HLk	7	3	191	291
3	4HSc	11	4	215	323		3	4HSc	11	4	215	323		3	8HLk	7	4	215	299
3	4HSc	11	5	235	323		3	4HSc	11	5	235	323		3	8HLk	7	5	215	315
3	4HSc	9	1	187	295		3	4HSc	9	1	187	295		3	8HLk	9	1	163	283
3	4HSc	9	2	191	307		3	4HSc	9	2	191	307		3	8HLk	9	2	171	283
3	4HSc	9	3	199	315		3	4HSc	9	3	199	315		3	8HLk	9	3	187	287
3	4HSc	9	4	215	319		3	4HSc	9	4	215	319		3	8HLk	9	4	191	295
3	4HSc	9	5	239	nd		3	4HSc	9	5	239	nd		3	8HLk	9	5	211	315
3	4HSc	6	1	179	291		3	4HSc	6	1	179	291		3	8HLk	2	1	167	283
3	4HSc	6	2	199	299		3	4HSc	6	2	199	299		3	8HLk	2	2	175	287
3	4HSc	6	3	211	299		3	4HSc	6	3	211	299		3	8HLk	2	3	191	295
3	4HSc	6	4	223	323		3	4HSc	6	4	223	323		3	8HLk	2	4	191	295
3	4HSc	6	5	239	399		3	4HSc	6	5	239	399		3	8HLk	2	5	219	319
3	4HSc	8	1	175	295		3	4HSc	8	1	175	295		3	8HLk	10	1	163	283
3	4HSc	8	2	191	299		3	4HSc	8	2	191	299		3	8HLk	10	2	171	295
3	4HSc	8	3	199	307		3	4HSc	8	3	199	307		3	8HLk	10	3	191	307
3	4HSc	8	4	211	319		3	4HSc	8	4	211	319		3	8HLk	10	4	199	311
3	4HSc	8	5	235	335		3	4HSc	8	5	235	335		3	8HLk	10	5	215	319
3	4HSc	5	1	175	291		3	4HSc	5	1	175	291		3	8HLk	1	1	167	287
3	4HSc	5	2	187	295		3	4HSc	5	2	187	295		3	8HLk	1	2	187	287
3	4HSc	5	3	195	307		3	4HSc	5	3	195	307		3	8HLk	1	3	187	295
3	4HSc	5	4	211	315		3	4HSc	5	4	211	315		3	8HLk	1	4	195	307
3	4HSc	5	5	219	323		3	4HSc	5	5	219	323		3	8HLk	1	5	211	319
3	4HSc	7	1	187	295		3	4HSc	7	1	187	295		3	8HLk	6	1	163	283
3	4HSc	7	2	191	307		3	4HSc	7	2	191	307		3	8HLk	6	2	171	291
3	4HSc	7	3	211	315		3	4HSc	7	3	211	315		3	8HLk	6	3	187	299
3	4HSc	7	4	211	319		3	4HSc	7	4	211	319		3	8HLk	6	4	195	311
3	4HSc	7	5	nd	nd		3	4HSc	7	5	nd	nd		3	8HLk	6	5	215	311
3	4HSc	3	1	187	291		3	4HSc	3	1	187	291		3	8HLk	4	1	163	291
3	4HSc	3	2	187	295		3	4HSc	3	2	187	295		3	8HLk	4	2	171	295
3	4HSc	3	3	195	307		3	4HSc	3	3	195	307		3	8HLk	4	3	179	299
3	4HSc	3	4	215	323		3	4HSc	3	4	215	323		3	8HLk	4	4	195	311
3	4HSc	3	5	235	331		3	4HSc	3	5	235	331		3	8HLk	4	5	nd	nd
3	4HSc	4	1	175	295		3	4HSc	4	1	175	295		3	8HLk	3	1	175	283
3	4HSc	4	2	191	299		3	4HSc	4	2	191	299		3	8HLk	3	2	175	287
3	4HSc	4	3	211	311		3	4HSc	4	3	211	311		3	8HLk	3	3	191	287
3	4HSc	4	4	215	319		3	4HSc	4	4	215	319		3	8HLk	3	4	191	295
3	4HSc	4	5	215	331		3	4HSc	4	5	215	331		3	8HLk	3	5	223	319
3	4HSc	12	1	175	291		3	4HSc	12	1	175	291		3	8HLk	11	1	163	283
3	4HSc	12	2	187	295		3	4HSc	12	2	187	295		3	8HLk	11	2	171	291
3	4HSc	12	3	199	307		3	4HSc	12	3	199	307		3	8HLk	11	3	187	299
3	4HSc	12	4	215	323		3	4HSc	12	4	215	323		3	8HLk	11	4	195	299
3	4HSc	12	5	235	323		3	4HSc	12	5	235	323		3	8HLk	11	5	215	nd
3	8HSc	10	1	163	283		3	8HSc	10	1	163	283		3	16HLk	6	1	167	275
3	8HSc	10	2	175	287		3	8HSc	10	2	175	287		3	16HLk	6	2	175	287
3	8HSc	10	3	187	295		3	8HSc	10	3	187	295		3	16HLk	6	3	187	291
3	8HSc	10	4	211	299		3	8HSc	10	4	211	299		3	16HLk	6	4	203	295
3	8HSc	10	5	219	nd		3	8HSc	10	5	219	nd		3	16HLk	6	5	215	311
3	8HSc	2	1	167	287		3	8HSc	2	1	167	287		3	16HLk	10	1	171	275
3	8HSc	2	2	187	287		3	8HSc	2	2	187	287		3	16HLk	10	2	187	287
3	8HSc	2	3	187	295		3	8HSc	2	3	187	295		3	16HLk	10	3	187	295
3	8HSc	2	4	199	30		3	8HSc	2	4	199	30		3	16HLk	10	4	199	307
3	8HSc	2	5	nd	nd		3	8HSc	2	5	nd	nd		3	16HLk	10	5	215	331
3	8HSc	1	1	163	283		3	8HSc	1	1	163	283		3	16HLk	3	1	163	283
3	8HSc	1	2	187	283		3	8HSc	1	2	187	283		3	16HLk	3	2	167	287
3	8HSc	1	3	187	291		3	8HSc	1	3	187	291		3	16HLk	3	3	187	295
3	8HSc	1	4	211	295		3	8HSc	1	4	211	295		3	16HLk	3	4	211	299
3	8HSc	1	5	215	311		3	8HSc	1	5	215	311		3	16HLk	3	5	211	315
3	8HSc	8	1	167	283		3	8HSc	8	1	167	283		3	16HLk	7	1	167	275
3	8HSc	8	2	167	295		3	8HSc	8	2	167	295		3	16HLk	7	2	175	283
3	8HSc	8	3	187	295		3	8HSc	8	3	187	295		3	16HLk	7	3	175	295
3	8HSc	8	4	195	299		3	8HSc	8	4	195	299		3	16HLk	7	4	191	311
3	8HSc	8	5	211	311		3	8HSc	8	5	211	311		3	16HLk	7	5	215	311
3	8HSc	11	1	163	287		3	8HSc	11	1	163	287		3	16HLk	9	1	167	283
3	8HSc	11	2	187	295		3	8HSc	11	2	187	295		3	16HLk	9	2	179	295
3	8HSc	11	3	191	299		3	8HSc	11	3	191	299		3	16HLk	9	3	195	311
3	8HSc	11	4	191	315		3	8HSc	11	4	191	315		3	16HLk	9	4	195	311
3	8HSc	11	5	211	315		3	8HSc	11	5	211	315		3	16HLk	9	5	219	319
3	8HSc	4	1	171	287		3	8HSc	4	1	171	287		3	16HLk	8	1	163	275
3	8HSc	4	2	171	287		3	8HSc	4	2	171	287		3	16HLk	8	2	175	291
3	8HSc	4	3	187	295		3	8HSc	4	3	187	295		3	16HLk	8	3	187	291
3	8HSc	4	4	199	307		3	8HSc	4	4	199	307		3	16HLk	8	4	199	299
3	8HSc	4	5	223	319		3	8HSc	4	5	223	319		3	16HLk	8	5	215	311
3	8HSc	6	1	167	291		3	8HSc	6	1	167	291		3	16HLk	12	1	163	275
3	8HSc	6	2	187	291		3	8HSc	6	2	187	291		3	16HLk	12	2	175	287
3	8HSc	6	3	187	299		3	8HSc	6	3	187	299		3	16HLk	12	3	191	291
3	8HSc	6	4	191	299		3	8HSc	6	4	191	299		3	16HLk	12	4	203	299
3	8HSc	6	5	219	331		3	8HSc	6	5	219	331		3	16HLk	12	5	219	319
3	8HSc	5	1	167	287		3	8HSc	5	1	167	287		3	16HLk	5	1	167	287
3	8HSc	5	2	175	291		3	8HSc	5	2	175	291		3	16HLk	5	2	175	291
3	8HSc	5	3	175	299		3	8HSc	5	3	175	299		3	16HLk	5	3	191	299
3	8HSc	5	4	187	311		3	8HSc	5	4	187	311		3	16HLk	5	4	199	311
3	8HSc	5	5	211	319		3	8HSc	5	5	211	319		3	16HLk	5	5	nd	nd
3	8HSc	9	1	163	283		3	8HSc	9	1	163	283		3	16HLk	11	1	163	275
3	8HSc	9	2	171	291		3	8HSc	9	2	171	291		3	16HLk	11	2	171	291
3	8HSc	9	3	187	295		3	8HSc	9	3	187	295		3	16HLk	11	3	187	311
3	8HSc	9	4	191	299		3	8HSc	9	4	191	299		3	16HLk	11	4	195	311
3	8HSc	9	5	215	323		3	8HSc	9	5	215	323		3	16HLk	11	5	199	315
3	8HSc	7	1	167	283		3	8HSc	7	1	167	283		3	16HLk	4	1	167	275
3	8HSc	7	2	187	283		3	8HSc	7	2	187	283		3	16HLk	4	2	167	291
3	8HSc	7	3	187	295		3	8HSc	7	3	187	295		3	16HLk	4	3	191	295
3	8HSc	7	4	199	311		3	8HSc	7	4	199	311		3	16HLk	4	4	191	307
3	8HSc	7	5	199	nd		3	8HSc	7	5	199	nd		3	16HLk	4	5	195	307
3	16HSc	1	1	175	275		3	16HSc	1	1	175	275		3	32HLk	12	1	167	275
3	16HSc	1	2	187	287		3	16HSc	1	2	187	287		3	32HLk	12	2	187	287
3	16HSc	1	3	191	299		3	16HSc	1	3	191	299		3	32HLk	12	3	187	295
3	16HSc	1	4	195	307		3	16HSc	1	4	195	307		3	32HLk	12	4	199	295
3	16HSc	1	5	219	315		3	16HSc	1	5	219	315		3	32HLk	12	5	215	315
3	16HSc	9	1	163	283		3	16HSc	9	1	163	283		3	32HLk	4	1	163	275
3	16HSc	9	2	175	291		3	16HSc	9	2	175	291		3	32HLk	4	2	171	283
3	16HSc	9	3	195	291		3	16HSc	9	3	195	291		3	32HLk	4	3	191	307
3	16HSc	9	4	195	307		3	16HSc	9	4	195	307		3	32HLk	4	4	195	315
3	16HSc	9	5	211	307		3	16HSc	9	5	211	307		3	32HLk	4	5	nd	nd
3	16HSc	12	1	163	287		3	16HSc	12	1	163	287		3	32HLk	10	1	163	275
3	16HSc	12	2	175	287		3	16HSc	12	2	175	287		3	32HLk	10	2	187	287
3	16HSc	12	3	187	287		3	16HSc	12	3	187	287		3	32HLk	10	3	187	287
3	16HSc	12	4	199	291		3	16HSc	12	4	199	291		3	32HLk	10	4	211	291
3	16HSc	12	5	211	311		3	16HSc	12	5	211	311		3	32HLk	10	5	211	311
3	16HSc	11	1	167	283		3	16HSc	11	1	167	283		3	32HLk	7	1	163	275
3	16HSc	11	2	171	291		3	16HSc	11	2	171	291		3	32HLk	7	2	171	275
3	16HSc	11	3	175	299		3	16HSc	11	3	175	299		3	32HLk	7	3	191	291
3	16HSc	11	4	187	307		3	16HSc	11	4	187	307		3	32HLk	7	4	191	291
3	16HSc	11	5	211	315		3	16HSc	11	5	211	315		3	32HLk	7	5	215	307
3	16HSc	6	1	163	275		3	16HSc	6	1	163	275		3	32HLk	6	1	163	275
3	16HSc	6	2	171	287		3	16HSc	6	2	171	287		3	32HLk	6	2	171	287
3	16HSc	6	3	179	291		3	16HSc	6	3	179	291		3	32HLk	6	3	187	291
3	16HSc	6	4	187	295		3	16HSc	6	4	187	295		3	32HLk	6	4	203	295
3	16HSc	6	5	nd	nd		3	16HSc	6	5	nd	nd		3	32HLk	6	5	203	307
3	16HSc	8	1	163	275		3	16HSc	8	1	163	275		3	32HLk	3	1	167	283
3	16HSc	8	2	171	287		3	16HSc	8	2	171	287		3	32HLk	3	2	175	291
3	16HSc	8	3	171	295		3	16HSc	8	3	171	295		3	32HLk	3	3	175	295
3	16HSc	8	4	187	307		3	16HSc	8	4	187	307		3	32HLk	3	4	191	315
3	16HSc	8	5	211	315		3	16HSc	8	5	211	315		3	32HLk	3	5	211	nd
3	16HSc	4	1	167	287		3	16HSc	4	1	167	287		3	32HLk	9	1	167	275
3	16HSc	4	2	171	291		3	16HSc	4	2	171	291		3	32HLk	9	2	171	287
3	16HSc	4	3	187	299		3	16HSc	4	3	187	299		3	32HLk	9	3	187	287
3	16HSc	4	4	195	307		3	16HSc	4	4	195	307		3	32HLk	9	4	187	291
3	16HSc	4	5	211	307		3	16HSc	4	5	211	307		3	32HLk	9	5	211	315
3	16HSc	3	1	175	283		3	16HSc	3	1	175	283		3	32HLk	5	1	163	275
3	16HSc	3	2	175	287		3	16HSc	3	2	175	287		3	32HLk	5	2	175	283
3	16HSc	3	3	187	295		3	16HSc	3	3	187	295		3	32HLk	5	3	187	291
3	16HSc	3	4	199	311		3	16HSc	3	4	199	311		3	32HLk	5	4	187	295
3	16HSc	3	5	211	323		3	16HSc	3	5	211	323		3	32HLk	5	5	199	315
3	16HSc	2	1	167	283		3	16HSc	2	1	167	283		3	32HLk	2	1	167	283
3	16HSc	2	2	175	291		3	16HSc	2	2	175	291		3	32HLk	2	2	187	291
3	16HSc	2	3	179	295		3	16HSc	2	3	179	295		3	32HLk	2	3	187	295
3	16HSc	2	4	191	307		3	16HSc	2	4	191	307		3	32HLk	2	4	199	307
3	16HSc	2	5	195	315		3	16HSc	2	5	195	315		3	32HLk	2	5	211	319
3	16HSc	10	1	163	287		3	16HSc	10	1	163	287		3	32HLk	1	1	163	283
3	16HSc	10	2	167	291		3	16HSc	10	2	167	291		3	32HLk	1	2	171	291
3	16HSc	10	3	175	291		3	16HSc	10	3	175	291		3	32HLk	1	3	187	291
3	16HSc	10	4	187	315		3	16HSc	10	4	187	315		3	32HLk	1	4	187	295
3	16HSc	10	5	nd	nd		3	16HSc	10	5	nd	nd		3	32HLk	1	5	211	311
3	32HSc	11	1	163	283		3	32HSc	11	1	163	283		3	100HLk	12	1	223	367
3	32HSc	11	2	175	283		3	32HSc	11	2	175	283		3	100HLk	12	2	243	371
3	32HSc	11	3	187	291		3	32HSc	11	3	187	291		3	100HLk	12	3	259	383
3	32HSc	11	4	187	311		3	32HSc	11	4	187	311		3	100HLk	12	4	275	387
3	32HSc	11	5	215	311		3	32HSc	11	5	215	311		3	100HLk	12	5	nd	nd
3	32HSc	3	1	171	275		3	32HSc	3	1	171	275		3	100HLk	5	1	219	367
3	32HSc	3	2	171	283		3	32HSc	3	2	171	283		3	100HLk	5	2	235	379
3	32HSc	3	3	187	291		3	32HSc	3	3	187	291		3	100HLk	5	3	247	383
3	32HSc	3	4	203	295		3	32HSc	3	4	203	295		3	100HLk	5	4	263	391
3	32HSc	3	5	215	307		3	32HSc	3	5	215	307		3	100HLk	5	5	283	407
3	32HSc	5	1	163	275		3	32HSc	5	1	163	275		3	100HLk	3	1	239	363
3	32HSc	5	2	171	287		3	32HSc	5	2	171	287		3	100HLk	3	2	239	371
3	32HSc	5	3	187	291		3	32HSc	5	3	187	291		3	100HLk	3	3	263	383
3	32HSc	5	4	191	295		3	32HSc	5	4	191	295		3	100HLk	3	4	271	383
3	32HSc	5	5	211	315		3	32HSc	5	5	211	315		3	100HLk	3	5	287	403
3	32HSc	10	1	167	283		3	32HSc	10	1	167	283		3	100HLk	6	1	223	367
3	32HSc	10	2	187	287		3	32HSc	10	2	187	287		3	100HLk	6	2	239	367
3	32HSc	10	3	187	291		3	32HSc	10	3	187	291		3	100HLk	6	3	259	383
3	32HSc	10	4	191	311		3	32HSc	10	4	191	311		3	100HLk	6	4	271	391
3	32HSc	10	5	203	311		3	32HSc	10	5	203	311		3	100HLk	6	5	287	391
3	32HSc	8	1	163	283		3	32HSc	8	1	163	283		3	100HLk	2	1	219	363
3	32HSc	8	2	175	283		3	32HSc	8	2	175	283		3	100HLk	2	2	239	371
3	32HSc	8	3	175	291		3	32HSc	8	3	175	291		3	100HLk	2	3	247	379
3	32HSc	8	4	195	307		3	32HSc	8	4	195	307		3	100HLk	2	4	271	383
3	32HSc	8	5	195	311		3	32HSc	8	5	195	311		3	100HLk	2	5	271	403
3	32HSc	1	1	167	275		3	32HSc	1	1	167	275		3	100HLk	1	1	227	367
3	32HSc	1	2	171	287		3	32HSc	1	2	171	287		3	100HLk	1	2	243	371
3	32HSc	1	3	175	291		3	32HSc	1	3	175	291		3	100HLk	1	3	243	387
3	32HSc	1	4	191	291		3	32HSc	1	4	191	291		3	100HLk	1	4	259	395
3	32HSc	1	5	195	315		3	32HSc	1	5	195	315		3	100HLk	1	5	nd	nd
3	32HSc	2	1	163	275		3	32HSc	2	1	163	275		3	100HLk	10	1	219	363
3	32HSc	2	2	175	291		3	32HSc	2	2	175	291		3	100HLk	10	2	235	379
3	32HSc	2	3	187	291		3	32HSc	2	3	187	291		3	100HLk	10	3	259	379
3	32HSc	2	4	195	295		3	32HSc	2	4	195	295		3	100HLk	10	4	259	383
3	32HSc	2	5	211	307		3	32HSc	2	5	211	307		3	100HLk	10	5	271	407
3	32HSc	6	1	163	283		3	32HSc	6	1	163	283		3	100HLk	11	1	223	367
3	32HSc	6	2	175	291		3	32HSc	6	2	175	291		3	100HLk	11	2	243	371
3	32HSc	6	3	187	291		3	32HSc	6	3	187	291		3	100HLk	11	3	259	383
3	32HSc	6	4	187	291		3	32HSc	6	4	187	291		3	100HLk	11	4	271	387
3	32HSc	6	5	199	319		3	32HSc	6	5	199	319		3	100HLk	11	5	287	403
3	32HSc	12	1	163	283		3	32HSc	12	1	163	283		3	100HLk	8	1	223	363
3	32HSc	12	2	171	287		3	32HSc	12	2	171	287		3	100HLk	8	2	235	371
3	32HSc	12	3	187	291		3	32HSc	12	3	187	291		3	100HLk	8	3	247	387
3	32HSc	12	4	187	307		3	32HSc	12	4	187	307		3	100HLk	8	4	267	395
3	32HSc	12	5	215	nd		3	32HSc	12	5	215	nd		3	100HLk	8	5	283	nd
3	32HSc	4	1	163	275		3	32HSc	4	1	163	275		3	100HLk	7	1	219	371
3	32HSc	4	2	175	287		3	32HSc	4	2	175	287		3	100HLk	7	2	235	379
3	32HSc	4	3	187	291		3	32HSc	4	3	187	291		3	100HLk	7	3	259	391
3	32HSc	4	4	191	291		3	32HSc	4	4	191	291		3	100HLk	7	4	267	395
3	32HSc	4	5	211	307		3	32HSc	4	5	211	307		3	100HLk	7	5	287	395

## Sheet: Fig. 5
link to metadata							link to metadata						link to metadata
Fig. 5A							Fig. 5B						Fig. 5C
Cohort	Treatment	Vial	Individual	Pupariation time (hours)	Eclosion time (hours)		Cohort	Treatment	Vial	Individual	Pupariation time (hours)		Cohort	Treatment	Vial	Individual	Pupariation time (hours)
1	Nm	11	1	156	288		1	Nm	9	1	147		1	Nm	12	1	147
1	Nm	11	2	156	284		1	Nm	9	2	151		1	Nm	12	2	155
1	Nm	11	3	156	284		1	Nm	9	3	163		1	Nm	12	3	167
1	Nm	11	4	164	284		1	Nm	9	4	163		1	Nm	12	4	167
1	Nm	11	5	164	288		1	Nm	9	5	191		1	Nm	12	5	191
1	Nm	12	1	152	284		1	Nm	1	1	143		1	Nm	8	1	143
1	Nm	12	2	156	288		1	Nm	1	2	155		1	Nm	8	2	155
1	Nm	12	3	156	300		1	Nm	1	3	155		1	Nm	8	3	155
1	Nm	12	4	164	288		1	Nm	1	4	167		1	Nm	8	4	167
1	Nm	12	5	172	288		1	Nm	1	5	187		1	Nm	8	5	167
1	Nm	4	1	144	276		1	Nm	7	1	143		1	Nm	1	1	143
1	Nm	4	2	156	288		1	Nm	7	2	151		1	Nm	1	2	163
1	Nm	4	3	156	292		1	Nm	7	3	155		1	Nm	1	3	167
1	Nm	4	4	164	292		1	Nm	7	4	167		1	Nm	1	4	167
1	Nm	4	5	172	288		1	Nm	7	5	187		1	Nm	1	5	179
1	Nm	6	1	156	284		1	Nm	10	1	143		1	Nm	2	1	151
1	Nm	6	2	168	300		1	Nm	10	2	151		1	Nm	2	2	151
1	Nm	6	3	168	288		1	Nm	10	3	163		1	Nm	2	3	171
1	Nm	6	4	176	288		1	Nm	10	4	171		1	Nm	2	4	171
1	Nm	6	5	nd	nd		1	Nm	10	5	nd		1	Nm	2	5	nd
1	Nm	10	1	148	268		1	Nm	4	1	147		1	Nm	11	1	143
1	Nm	10	2	152	272		1	Nm	4	2	151		1	Nm	11	2	151
1	Nm	10	3	152	284		1	Nm	4	3	167		1	Nm	11	3	163
1	Nm	10	4	156	288		1	Nm	4	4	171		1	Nm	11	4	171
1	Nm	10	5	nd	nd		1	Nm	4	5	195		1	Nm	11	5	195
1	Nm	8	1	148	284		1	Nm	12	1	143		1	Nm	4	1	147
1	Nm	8	2	156	288		1	Nm	12	2	155		1	Nm	4	2	147
1	Nm	8	3	164	292		1	Nm	12	3	171		1	Nm	4	3	163
1	Nm	8	4	172	300		1	Nm	12	4	171		1	Nm	4	4	167
1	Nm	8	5	nd	nd		1	Nm	12	5	187		1	Nm	4	5	187
1	Nm	2	1	156	284		1	Nm	5	1	143		1	Nm	6	1	143
1	Nm	2	2	156	288		1	Nm	5	2	151		1	Nm	6	2	151
1	Nm	2	3	156	284		1	Nm	5	3	171		1	Nm	6	3	155
1	Nm	2	4	164	288		1	Nm	5	4	187		1	Nm	6	4	167
1	Nm	2	5	168	300		1	Nm	5	5	187		1	Nm	6	5	175
1	Nm	5	1	144	268		1	Nm	11	1	143		1	Nm	5	1	143
1	Nm	5	2	144	268		1	Nm	11	2	151		1	Nm	5	2	155
1	Nm	5	3	164	288		1	Nm	11	3	167		1	Nm	5	3	163
1	Nm	5	4	172	300		1	Nm	11	4	171		1	Nm	5	4	171
1	Nm	5	5	nd	nd		1	Nm	11	5	nd		1	Nm	5	5	nd
1	Nm	1	1	168	300		1	Nm	6	1	147		1	Nm	10	1	147
1	Nm	1	2	168	300		1	Nm	6	2	163		1	Nm	10	2	163
1	Nm	1	3	168	288		1	Nm	6	3	167		1	Nm	10	3	163
1	Nm	1	4	172	292		1	Nm	6	4	175		1	Nm	10	4	175
1	Nm	1	5	nd	nd		1	Nm	6	5	191		1	Nm	10	5	191
1	Nm	7	1	144	268		1	Nm	2	1	147		1	Nm	7	1	143
1	Nm	7	2	156	284		1	Nm	2	2	155		1	Nm	7	2	147
1	Nm	7	3	164	300		1	Nm	2	3	155		1	Nm	7	3	155
1	Nm	7	4	172	300		1	Nm	2	4	179		1	Nm	7	4	175
1	Nm	7	5	176	312		1	Nm	2	5	195		1	Nm	7	5	191
1	Ax	9	1	200	320		1	Ax	7	1	187		1	Ax	5	1	187
1	Ax	9	2	236	380		1	Ax	7	2	195		1	Ax	5	2	211
1	Ax	9	3	244	364		1	Ax	7	3	203		1	Ax	5	3	215
1	Ax	9	4	248	368		1	Ax	7	4	219		1	Ax	5	4	235
1	Ax	9	5	nd	nd		1	Ax	7	5	239		1	Ax	5	5	247
1	Ax	4	1	196	320		1	Ax	5	1	195		1	Ax	6	1	191
1	Ax	4	2	216	348		1	Ax	5	2	195		1	Ax	6	2	195
1	Ax	4	3	220	356		1	Ax	5	3	215		1	Ax	6	3	211
1	Ax	4	4	220	356		1	Ax	5	4	227		1	Ax	6	4	223
1	Ax	4	5	nd	nd		1	Ax	5	5	247		1	Ax	6	5	nd
1	Ax	2	1	200	320		1	Ax	4	1	191		1	Ax	1	1	195
1	Ax	2	2	200	332		1	Ax	4	2	203		1	Ax	1	2	211
1	Ax	2	3	212	344		1	Ax	4	3	211		1	Ax	1	3	215
1	Ax	2	4	220	348		1	Ax	4	4	223		1	Ax	1	4	219
1	Ax	2	5	224	348		1	Ax	4	5	251		1	Ax	1	5	251
1	Ax	12	1	188	316		1	Ax	11	1	187		1	Ax	10	1	187
1	Ax	12	2	212	344		1	Ax	11	2	203		1	Ax	10	2	215
1	Ax	12	3	220	348		1	Ax	11	3	315		1	Ax	10	3	215
1	Ax	12	4	220	344		1	Ax	11	4	227		1	Ax	10	4	235
1	Ax	12	5	nd	nd		1	Ax	11	5	243		1	Ax	10	5	235
1	Ax	11	1	200	320		1	Ax	3	1	191		1	Ax	11	1	199
1	Ax	11	2	204	340		1	Ax	3	2	199		1	Ax	11	2	199
1	Ax	11	3	204	332		1	Ax	3	3	215		1	Ax	11	3	211
1	Ax	11	4	212	340		1	Ax	3	4	223		1	Ax	11	4	219
1	Ax	11	5	212	340		1	Ax	3	5	nd		1	Ax	11	5	243
1	Ax	10	1	204	324		1	Ax	8	1	191		1	Ax	2	1	187
1	Ax	10	2	220	348		1	Ax	8	2	203		1	Ax	2	2	195
1	Ax	10	3	224	356		1	Ax	8	3	315		1	Ax	2	3	211
1	Ax	10	4	236	356		1	Ax	8	4	235		1	Ax	2	4	215
1	Ax	10	5	248	380		1	Ax	8	5	235		1	Ax	2	5	219
1	Ax	3	1	200	324		1	Ax	9	1	179		1	Ax	4	1	175
1	Ax	3	2	204	324		1	Ax	9	2	195		1	Ax	4	2	191
1	Ax	3	3	204	332		1	Ax	9	3	203		1	Ax	4	3	203
1	Ax	3	4	236	364		1	Ax	9	4	219		1	Ax	4	4	227
1	Ax	3	5	nd	nd		1	Ax	9	5	243		1	Ax	4	5	235
1	Ax	1	1	212	344		1	Ax	12	1	187		1	Ax	9	1	187
1	Ax	1	2	212	340		1	Ax	12	2	191		1	Ax	9	2	191
1	Ax	1	3	212	324		1	Ax	12	3	211		1	Ax	9	3	211
1	Ax	1	4	220	344		1	Ax	12	4	227		1	Ax	9	4	219
1	Ax	1	5	248	364		1	Ax	12	5	243		1	Ax	9	5	243
1	Ax	6	1	200	324		1	Ax	2	1	187		1	Ax	8	1	187
1	Ax	6	2	212	344		1	Ax	2	2	191		1	Ax	8	2	199
1	Ax	6	3	220	348		1	Ax	2	3	195		1	Ax	8	3	203
1	Ax	6	4	220	348		1	Ax	2	4	219		1	Ax	8	4	219
1	Ax	6	5	236	364		1	Ax	2	5	227		1	Ax	8	5	227
1	Ax	5	1	196	324		1	Ax	1	1	175		1	Ax	3	1	187
1	Ax	5	2	220	364		1	Ax	1	2	191		1	Ax	3	2	195
1	Ax	5	3	236	348		1	Ax	1	3	199		1	Ax	3	3	199
1	Ax	5	4	236	364		1	Ax	1	4	215		1	Ax	3	4	215
1	Ax	5	5	nd	nd		1	Ax	1	5	227		1	Ax	3	5	239
1	LSc	4	1	156	272		1	D1LLk	12	1	143		1	D1LSc	6	1	139
1	LSc	4	2	156	276		1	D1LLk	12	2	151		1	D1LSc	6	2	151
1	LSc	4	3	164	276		1	D1LLk	12	3	171		1	D1LSc	6	3	163
1	LSc	4	4	188	308		1	D1LLk	12	4	179		1	D1LSc	6	4	179
1	LSc	4	5	172	312		1	D1LLk	12	5	203		1	D1LSc	6	5	199
1	LSc	10	1	156	284		1	D1LLk	10	1	143		1	D1LSc	2	1	147
1	LSc	10	2	156	292		1	D1LLk	10	2	151		1	D1LSc	2	2	151
1	LSc	10	3	164	292		1	D1LLk	10	3	151		1	D1LSc	2	3	167
1	LSc	10	4	188	312		1	D1LLk	10	4	167		1	D1LSc	2	4	171
1	LSc	10	5	nd	nd		1	D1LLk	10	5	191		1	D1LSc	2	5	195
1	LSc	5	1	152	276		1	D1LLk	2	1	13		1	D1LSc	4	1	143
1	LSc	5	2	156	288		1	D1LLk	2	2	151		1	D1LSc	4	2	151
1	LSc	5	3	164	292		1	D1LLk	2	3	163		1	D1LSc	4	3	163
1	LSc	5	4	168	292		1	D1LLk	2	4	175		1	D1LSc	4	4	175
1	LSc	5	5	196	316		1	D1LLk	2	5	195		1	D1LSc	4	5	187
1	LSc	3	1	152	284		1	D1LLk	3	1	151		1	D1LSc	7	1	143
1	LSc	3	2	156	288		1	D1LLk	3	2	151		1	D1LSc	7	2	163
1	LSc	3	3	156	292		1	D1LLk	3	3	163		1	D1LSc	7	3	163
1	LSc	3	4	156	288		1	D1LLk	3	4	163		1	D1LSc	7	4	171
1	LSc	3	5	156	300		1	D1LLk	3	5	175		1	D1LSc	7	5	175
1	LSc	12	1	148	272		1	D1LLk	11	1	139		1	D1LSc	9	1	143
1	LSc	12	2	156	288		1	D1LLk	11	2	151		1	D1LSc	9	2	163
1	LSc	12	3	164	284		1	D1LLk	11	3	167		1	D1LSc	9	3	163
1	LSc	12	4	164	288		1	D1LLk	11	4	175		1	D1LSc	9	4	175
1	LSc	12	5	164	292		1	D1LLk	11	5	195		1	D1LSc	9	5	187
1	LSc	9	1	148	272		1	D1LLk	9	1	147		1	D1LSc	12	1	147
1	LSc	9	2	164	292		1	D1LLk	9	2	151		1	D1LSc	12	2	163
1	LSc	9	3	164	296		1	D1LLk	9	3	155		1	D1LSc	12	3	175
1	LSc	9	4	168	292		1	D1LLk	9	4	167		1	D1LSc	12	4	175
1	LSc	9	5	nd	nd		1	D1LLk	9	5	187		1	D1LSc	12	5	187
1	LSc	6	1	144	272		1	D1LLk	1	1	139		1	D1LSc	1	1	151
1	LSc	6	2	156	284		1	D1LLk	1	2	151		1	D1LSc	1	2	151
1	LSc	6	3	156	284		1	D1LLk	1	3	163		1	D1LSc	1	3	163
1	LSc	6	4	156	288		1	D1LLk	1	4	171		1	D1LSc	1	4	171
1	LSc	6	5	164	288		1	D1LLk	1	5	nd		1	D1LSc	1	5	203
1	LSc	1	1	144	272		1	D1LLk	7	1	139		1	D1LSc	11	1	143
1	LSc	1	2	156	288		1	D1LLk	7	2	151		1	D1LSc	11	2	151
1	LSc	1	3	164	296		1	D1LLk	7	3	163		1	D1LSc	11	3	151
1	LSc	1	4	164	292		1	D1LLk	7	4	167		1	D1LSc	11	4	167
1	LSc	1	5	168	308		1	D1LLk	7	5	175		1	D1LSc	11	5	175
1	LSc	7	1	156	288		1	D1LLk	4	1	143		1	D1LSc	3	1	143
1	LSc	7	2	164	288		1	D1LLk	4	2	147		1	D1LSc	3	2	147
1	LSc	7	3	164	292		1	D1LLk	4	3	167		1	D1LSc	3	3	163
1	LSc	7	4	168	296		1	D1LLk	4	4	179		1	D1LSc	3	4	175
1	LSc	7	5	nd	nd		1	D1LLk	4	5	195		1	D1LSc	3	5	nd
1	LSc	8	1	156	292		1	D1LLk	6	1	143		1	D1LSc	8	1	143
1	LSc	8	2	156	276		1	D1LLk	6	2	151		1	D1LSc	8	2	155
1	LSc	8	3	156	292		1	D1LLk	6	3	151		1	D1LSc	8	3	171
1	LSc	8	4	156	288		1	D1LLk	6	4	171		1	D1LSc	8	4	171
1	LSc	8	5	156	284		1	D1LLk	6	5	187		1	D1LSc	8	5	191
1	LLk	10	1	144	268		1	D2LLk	7	1	147		1	D2LSc	10	1	143
1	LLk	10	2	144	272		1	D2LLk	7	2	155		1	D2LSc	10	2	151
1	LLk	10	3	156	288		1	D2LLk	7	3	167		1	D2LSc	10	3	163
1	LLk	10	4	172	292		1	D2LLk	7	4	175		1	D2LSc	10	4	179
1	LLk	10	5	nd	nd		1	D2LLk	7	5	nd		1	D2LSc	10	5	191
1	LLk	6	1	144	264		1	D2LLk	5	1	143		1	D2LSc	7	1	151
1	LLk	6	2	156	284		1	D2LLk	5	2	151		1	D2LSc	7	2	151
1	LLk	6	3	156	284		1	D2LLk	5	3	155		1	D2LSc	7	3	171
1	LLk	6	4	172	292		1	D2LLk	5	4	167		1	D2LSc	7	4	171
1	LLk	6	5	192	312		1	D2LLk	5	5	195		1	D2LSc	7	5	195
1	LLk	7	1	144	260		1	D2LLk	2	1	147		1	D2LSc	2	1	143
1	LLk	7	2	148	284		1	D2LLk	2	2	163		1	D2LSc	2	2	163
1	LLk	7	3	148	264		1	D2LLk	2	3	171		1	D2LSc	2	3	167
1	LLk	7	4	180	300		1	D2LLk	2	4	175		1	D2LSc	2	4	175
1	LLk	7	5	188	308		1	D2LLk	2	5	199		1	D2LSc	2	5	191
1	LLk	12	1	144	268		1	D2LLk	4	1	143		1	D2LSc	8	1	143
1	LLk	12	2	156	292		1	D2LLk	4	2	155		1	D2LSc	8	2	155
1	LLk	12	3	156	288		1	D2LLk	4	3	155		1	D2LSc	8	3	163
1	LLk	12	4	168	292		1	D2LLk	4	4	175		1	D2LSc	8	4	175
1	LLk	12	5	nd	nd		1	D2LLk	4	5	195		1	D2LSc	8	5	191
1	LLk	2	1	148	272		1	D2LLk	3	1	143		1	D2LSc	12	1	143
1	LLk	2	2	148	272		1	D2LLk	3	2	151		1	D2LSc	12	2	151
1	LLk	2	3	148	272		1	D2LLk	3	3	167		1	D2LSc	12	3	163
1	LLk	2	4	156	284		1	D2LLk	3	4	171		1	D2LSc	12	4	171
1	LLk	2	5	164	292		1	D2LLk	3	5	171		1	D2LSc	12	5	nd
1	LLk	3	1	144	268		1	D2LLk	9	1	143		1	D2LSc	11	1	147
1	LLk	3	2	148	268		1	D2LLk	9	2	147		1	D2LSc	11	2	147
1	LLk	3	3	164	288		1	D2LLk	9	3	151		1	D2LSc	11	3	163
1	LLk	3	4	192	316		1	D2LLk	9	4	167		1	D2LSc	11	4	167
1	LLk	3	5	192	316		1	D2LLk	9	5	203		1	D2LSc	11	5	187
1	LLk	9	1	144	272		1	D2LLk	1	1	143		1	D2LSc	5	1	143
1	LLk	9	2	148	272		1	D2LLk	1	2	151		1	D2LSc	5	2	155
1	LLk	9	3	148	268		1	D2LLk	1	3	167		1	D2LSc	5	3	167
1	LLk	9	4	152	292		1	D2LLk	1	4	167		1	D2LSc	5	4	171
1	LLk	9	5	176	300		1	D2LLk	1	5	nd		1	D2LSc	5	5	199
1	LLk	11	1	148	272		1	D2LLk	10	1	147		1	D2LSc	9	1	143
1	LLk	11	2	148	272		1	D2LLk	10	2	163		1	D2LSc	9	2	147
1	LLk	11	3	156	292		1	D2LLk	10	3	171		1	D2LSc	9	3	171
1	LLk	11	4	164	296		1	D2LLk	10	4	179		1	D2LSc	9	4	171
1	LLk	11	5	172	296		1	D2LLk	10	5	199		1	D2LSc	9	5	187
1	LLk	8	1	148	276		1	D2LLk	8	1	143		1	D2LSc	4	1	147
1	LLk	8	2	152	284		1	D2LLk	8	2	151		1	D2LSc	4	2	147
1	LLk	8	3	156	284		1	D2LLk	8	3	163		1	D2LSc	4	3	163
1	LLk	8	4	164	292		1	D2LLk	8	4	171		1	D2LSc	4	4	171
1	LLk	8	5	172	300		1	D2LLk	8	5	191		1	D2LSc	4	5	nd
1	LLk	5	1	144	272		1	D2LLk	6	1	143		1	D2LSc	1	1	143
1	LLk	5	2	144	276		1	D2LLk	6	2	151		1	D2LSc	1	2	163
1	LLk	5	3	156	276		1	D2LLk	6	3	163		1	D2LSc	1	3	163
1	LLk	5	4	164	284		1	D2LLk	6	4	171		1	D2LSc	1	4	171
1	LLk	5	5	168	288		1	D2LLk	6	5	195		1	D2LSc	1	5	187
1	1HSc	5	1	196	320		1	D3LLk	4	1	151		1	D3LSc	4	1	143
1	1HSc	5	2	212	332		1	D3LLk	4	2	151		1	D3LSc	4	2	151
1	1HSc	5	3	212	340		1	D3LLk	4	3	167		1	D3LSc	4	3	163
1	1HSc	5	4	236	380		1	D3LLk	4	4	175		1	D3LSc	4	4	167
1	1HSc	5	5	228	380		1	D3LLk	4	5	175		1	D3LSc	4	5	175
1	1HSc	1	1	180	308		1	D3LLk	3	1	147		1	D3LSc	7	1	151
1	1HSc	1	2	196	320		1	D3LLk	3	2	155		1	D3LSc	7	2	155
1	1HSc	1	3	216	344		1	D3LLk	3	3	167		1	D3LSc	7	3	163
1	1HSc	1	4	220	344		1	D3LLk	3	4	171		1	D3LSc	7	4	171
1	1HSc	1	5	240	356		1	D3LLk	3	5	191		1	D3LSc	7	5	179
1	1HSc	8	1	188	308		1	D3LLk	12	1	143		1	D3LSc	12	1	147
1	1HSc	8	2	196	344		1	D3LLk	12	2	151		1	D3LSc	12	2	155
1	1HSc	8	3	212	344		1	D3LLk	12	3	163		1	D3LSc	12	3	155
1	1HSc	8	4	224	348		1	D3LLk	12	4	167		1	D3LSc	12	4	171
1	1HSc	8	5	240	356		1	D3LLk	12	5	nd		1	D3LSc	12	5	203
1	1HSc	10	1	196	320		1	D3LLk	2	1	147		1	D3LSc	11	1	143
1	1HSc	10	2	200	320		1	D3LLk	2	2	155		1	D3LSc	11	2	155
1	1HSc	10	3	220	344		1	D3LLk	2	3	155		1	D3LSc	11	3	155
1	1HSc	10	4	224	348		1	D3LLk	2	4	171		1	D3LSc	11	4	167
1	1HSc	10	5	224	344		1	D3LLk	2	5	195		1	D3LSc	11	5	191
1	1HSc	6	1	196	320		1	D3LLk	8	1	147		1	D3LSc	8	1	143
1	1HSc	6	2	200	340		1	D3LLk	8	2	151		1	D3LSc	8	2	155
1	1HSc	6	3	220	348		1	D3LLk	8	3	155		1	D3LSc	8	3	171
1	1HSc	6	4	220	340		1	D3LLk	8	4	163		1	D3LSc	8	4	171
1	1HSc	6	5	224	348		1	D3LLk	8	5	195		1	D3LSc	8	5	179
1	1HSc	9	1	200	332		1	D3LLk	1	1	139		1	D3LSc	9	1	139
1	1HSc	9	2	212	332		1	D3LLk	1	2	151		1	D3LSc	9	2	151
1	1HSc	9	3	220	340		1	D3LLk	1	3	167		1	D3LSc	9	3	163
1	1HSc	9	4	228	348		1	D3LLk	1	4	175		1	D3LSc	9	4	175
1	1HSc	9	5	240	364		1	D3LLk	1	5	191		1	D3LSc	9	5	nd
1	1HSc	11	1	200	320		1	D3LLk	11	1	143		1	D3LSc	3	1	143
1	1HSc	11	2	220	344		1	D3LLk	11	2	151		1	D3LSc	3	2	151
1	1HSc	11	3	228	356		1	D3LLk	11	3	163		1	D3LSc	3	3	155
1	1HSc	11	4	228	356		1	D3LLk	11	4	171		1	D3LSc	3	4	167
1	1HSc	11	5	nd	nd		1	D3LLk	11	5	195		1	D3LSc	3	5	175
1	1HSc	3	1	200	320		1	D3LLk	7	1	143		1	D3LSc	6	1	147
1	1HSc	3	2	204	332		1	D3LLk	7	2	147		1	D3LSc	6	2	147
1	1HSc	3	3	248	372		1	D3LLk	7	3	155		1	D3LSc	6	3	167
1	1HSc	3	4	252	380		1	D3LLk	7	4	171		1	D3LSc	6	4	167
1	1HSc	3	5	nd	nd		1	D3LLk	7	5	179		1	D3LSc	6	5	167
1	1HSc	7	1	188	308		1	D3LLk	6	1	143		1	D3LSc	10	1	143
1	1HSc	7	2	200	320		1	D3LLk	6	2	151		1	D3LSc	10	2	147
1	1HSc	7	3	220	344		1	D3LLk	6	3	155		1	D3LSc	10	3	163
1	1HSc	7	4	236	364		1	D3LLk	6	4	171		1	D3LSc	10	4	167
1	1HSc	7	5	236	364		1	D3LLk	6	5	199		1	D3LSc	10	5	187
1	1HSc	4	1	188	308		1	D3LLk	10	1	143		1	D3LSc	5	1	143
1	1HSc	4	2	204	344		1	D3LLk	10	2	151		1	D3LSc	5	2	151
1	1HSc	4	3	236	348		1	D3LLk	10	3	155		1	D3LSc	5	3	151
1	1HSc	4	4	236	364		1	D3LLk	10	4	171		1	D3LSc	5	4	171
1	1HSc	4	5	248	364		1	D3LLk	10	5	191		1	D3LSc	5	5	187
1	1HLk	1	1	200	336		1	D4LLk	11	1	147		1	D4LSc	9	1	155
1	1HLk	1	2	216	340		1	D4LLk	11	2	155		1	D4LSc	9	2	155
1	1HLk	1	3	216	340		1	D4LLk	11	3	155		1	D4LSc	9	3	163
1	1HLk	1	4	224	356		1	D4LLk	11	4	171		1	D4LSc	9	4	167
1	1HLk	1	5	240	360		1	D4LLk	11	5	187		1	D4LSc	9	5	175
1	1HLk	2	1	204	332		1	D4LLk	2	1	143		1	D4LSc	12	1	143
1	1HLk	2	2	212	348		1	D4LLk	2	2	151		1	D4LSc	12	2	155
1	1HLk	2	3	220	344		1	D4LLk	2	3	163		1	D4LSc	12	3	171
1	1HLk	2	4	228	360		1	D4LLk	2	4	171		1	D4LSc	12	4	175
1	1HLk	2	5	236	368		1	D4LLk	2	5	187		1	D4LSc	12	5	187
1	1HLk	7	1	200	320		1	D4LLk	8	1	143		1	D4LSc	7	1	143
1	1HLk	7	2	216	336		1	D4LLk	8	2	151		1	D4LSc	7	2	151
1	1HLk	7	3	216	336		1	D4LLk	8	3	155		1	D4LSc	7	3	163
1	1HLk	7	4	216	348		1	D4LLk	8	4	167		1	D4LSc	7	4	175
1	1HLk	7	5	220	344		1	D4LLk	8	5	199		1	D4LSc	7	5	191
1	1HLk	6	1	200	320		1	D4LLk	9	1	147		1	D4LSc	2	1	143
1	1HLk	6	2	216	336		1	D4LLk	9	2	147		1	D4LSc	2	2	163
1	1HLk	6	3	216	340		1	D4LLk	9	3	163		1	D4LSc	2	3	163
1	1HLk	6	4	216	340		1	D4LLk	9	4	171		1	D4LSc	2	4	179
1	1HLk	6	5	240	368		1	D4LLk	9	5	195		1	D4LSc	2	5	191
1	1HLk	12	1	212	340		1	D4LLk	12	1	143		1	D4LSc	11	1	143
1	1HLk	12	2	212	336		1	D4LLk	12	2	151		1	D4LSc	11	2	147
1	1HLk	12	3	216	344		1	D4LLk	12	3	151		1	D4LSc	11	3	155
1	1HLk	12	4	216	344		1	D4LLk	12	4	167		1	D4LSc	11	4	167
1	1HLk	12	5	nd	nd		1	D4LLk	12	5	191		1	D4LSc	11	5	175
1	1HLk	11	1	196	320		1	D4LLk	5	1	143		1	D4LSc	1	1	143
1	1HLk	11	2	196	324		1	D4LLk	5	2	151		1	D4LSc	1	2	163
1	1HLk	11	3	216	336		1	D4LLk	5	3	163		1	D4LSc	1	3	167
1	1HLk	11	4	236	360		1	D4LLk	5	4	171		1	D4LSc	1	4	167
1	1HLk	11	5	nd	nd		1	D4LLk	5	5	195		1	D4LSc	1	5	nd
1	1HLk	3	1	196	320		1	D4LLk	3	1	147		1	D4LSc	5	1	155
1	1HLk	3	2	204	336		1	D4LLk	3	2	155		1	D4LSc	5	2	155
1	1HLk	3	3	226	340		1	D4LLk	3	3	171		1	D4LSc	5	3	171
1	1HLk	3	4	228	360		1	D4LLk	3	4	171		1	D4LSc	5	4	171
1	1HLk	3	5	240	368		1	D4LLk	3	5	179		1	D4LSc	5	5	171
1	1HLk	4	1	212	336		1	D4LLk	4	1	143		1	D4LSc	3	1	143
1	1HLk	4	2	212	336		1	D4LLk	4	2	151		1	D4LSc	3	2	151
1	1HLk	4	3	216	340		1	D4LLk	4	3	163		1	D4LSc	3	3	167
1	1HLk	4	4	240	360		1	D4LLk	4	4	175		1	D4LSc	3	4	167
1	1HLk	4	5	244	368		1	D4LLk	4	5	nd		1	D4LSc	3	5	191
1	1HLk	10	1	200	324		1	D4LLk	10	1	143		1	D4LSc	4	1	147
1	1HLk	10	2	216	336		1	D4LLk	10	2	151		1	D4LSc	4	2	163
1	1HLk	10	3	236	360		1	D4LLk	10	3	163		1	D4LSc	4	3	163
1	1HLk	10	4	248	372		1	D4LLk	10	4	167		1	D4LSc	4	4	175
1	1HLk	10	5	nd	nd		1	D4LLk	10	5	187		1	D4LSc	4	5	191
1	1HLk	9	1	196	332		1	D4LLk	6	1	147		1	D4LSc	10	1	147
1	1HLk	9	2	204	336		1	D4LLk	6	2	151		1	D4LSc	10	2	151
1	1HLk	9	3	228	356		1	D4LLk	6	3	167		1	D4LSc	10	3	167
1	1HLk	9	4	228	360		1	D4LLk	6	4	175		1	D4LSc	10	4	171
1	1HLk	9	5	240	368		1	D4LLk	6	5	199		1	D4LSc	10	5	187
1	8HSc	6	1	176	296		1	D5LLk	5	1	163		1	D5LSc	4	1	167
1	8HSc	6	2	176	296		1	D5LLk	5	2	171		1	D5LSc	4	2	167
1	8HSc	6	3	180	312		1	D5LLk	5	3	175		1	D5LSc	4	3	175
1	8HSc	6	4	180	312		1	D5LLk	5	4	187		1	D5LSc	4	4	191
1	8HSc	6	5	196	320		1	D5LLk	5	5	203		1	D5LSc	4	5	211
1	8HSc	5	1	188	312		1	D5LLk	7	1	155		1	D5LSc	1	1	155
1	8HSc	5	2	188	320		1	D5LLk	7	2	167		1	D5LSc	1	2	167
1	8HSc	5	3	192	320		1	D5LLk	7	3	175		1	D5LSc	1	3	179
1	8HSc	5	4	192	320		1	D5LLk	7	4	187		1	D5LSc	1	4	195
1	8HSc	5	5	nd	nd		1	D5LLk	7	5	nd		1	D5LSc	1	5	211
1	8HSc	1	1	188	316		1	D5LLk	11	1	163		1	D5LSc	6	1	163
1	8HSc	1	2	188	316		1	D5LLk	11	2	171		1	D5LSc	6	2	175
1	8HSc	1	3	196	324		1	D5LLk	11	3	179		1	D5LSc	6	3	175
1	8HSc	1	4	204	324		1	D5LLk	11	4	195		1	D5LSc	6	4	191
1	8HSc	1	5	204	332		1	D5LLk	11	5	199		1	D5LSc	6	5	199
1	8HSc	12	1	168	288		1	D5LLk	4	1	151		1	D5LSc	7	1	151
1	8HSc	12	2	176	296		1	D5LLk	4	2	171		1	D5LSc	7	2	187
1	8HSc	12	3	180	308		1	D5LLk	4	3	187		1	D5LSc	7	3	187
1	8HSc	12	4	180	312		1	D5LLk	4	4	195		1	D5LSc	7	4	203
1	8HSc	12	5	196	320		1	D5LLk	4	5	203		1	D5LSc	7	5	203
1	8HSc	7	1	168	288		1	D5LLk	1	1	151		1	D5LSc	11	1	151
1	8HSc	7	2	172	288		1	D5LLk	1	2	167		1	D5LSc	11	2	167
1	8HSc	7	3	188	316		1	D5LLk	1	3	167		1	D5LSc	11	3	187
1	8HSc	7	4	192	320		1	D5LLk	1	4	179		1	D5LSc	11	4	191
1	8HSc	7	5	204	332		1	D5LLk	1	5	nd		1	D5LSc	11	5	211
1	8HSc	4	1	168	292		1	D5LLk	6	1	155		1	D5LSc	2	1	155
1	8HSc	4	2	176	300		1	D5LLk	6	2	171		1	D5LSc	2	2	167
1	8HSc	4	3	204	340		1	D5LLk	6	3	175		1	D5LSc	2	3	179
1	8HSc	4	4	212	332		1	D5LLk	6	4	195		1	D5LSc	2	4	191
1	8HSc	4	5	nd	nd		1	D5LLk	6	5	195		1	D5LSc	2	5	191
1	8HSc	11	1	168	296		1	D5LLk	12	1	151		1	D5LSc	3	1	151
1	8HSc	11	2	188	316		1	D5LLk	12	2	167		1	D5LSc	3	2	167
1	8HSc	11	3	196	316		1	D5LLk	12	3	175		1	D5LSc	3	3	167
1	8HSc	11	4	200	320		1	D5LLk	12	4	187		1	D5LSc	3	4	179
1	8HSc	11	5	204	332		1	D5LLk	12	5	215		1	D5LSc	3	5	199
1	8HSc	3	1	164	292		1	D5LLk	9	1	155		1	D5LSc	9	1	147
1	8HSc	3	2	176	296		1	D5LLk	9	2	163		1	D5LSc	9	2	155
1	8HSc	3	3	180	312		1	D5LLk	9	3	175		1	D5LSc	9	3	167
1	8HSc	3	4	192	316		1	D5LLk	9	4	191		1	D5LSc	9	4	195
1	8HSc	3	5	200	332		1	D5LLk	9	5	199		1	D5LSc	9	5	195
1	8HSc	2	1	176	300		1	D5LLk	10	1	151		1	D5LSc	5	1	151
1	8HSc	2	2	176	308		1	D5LLk	10	2	171		1	D5LSc	5	2	163
1	8HSc	2	3	196	324		1	D5LLk	10	3	191		1	D5LSc	5	3	171
1	8HSc	2	4	196	324		1	D5LLk	10	4	199		1	D5LSc	5	4	187
1	8HSc	2	5	212	nd		1	D5LLk	10	5	199		1	D5LSc	5	5	187
1	8HSc	9	1	168	284		1	D5LLk	8	1	151		1	D5LSc	10	1	147
1	8HSc	9	2	172	284		1	D5LLk	8	2	155		1	D5LSc	10	2	155
1	8HSc	9	3	200	320		1	D5LLk	8	3	167		1	D5LSc	10	3	167
1	8HSc	9	4	200	332		1	D5LLk	8	4	191		1	D5LSc	10	4	199
1	8HSc	9	5	200	332		1	D5LLk	8	5	215		1	D5LSc	10	5	nd
1	8HLk	12	1	176	296		1	D6LLk	12	1	191		1	D6LSc	11	1	195
1	8HLk	12	2	176	308		1	D6LLk	12	2	199		1	D6LSc	11	2	203
1	8HLk	12	3	180	300		1	D6LLk	12	3	211		1	D6LSc	11	3	219
1	8HLk	12	4	188	312		1	D6LLk	12	4	223		1	D6LSc	11	4	223
1	8HLk	12	5	188	312		1	D6LLk	12	5	243		1	D6LSc	11	5	235
1	8HLk	9	1	188	312		1	D6LLk	4	1	191		1	D6LSc	4	1	175
1	8HLk	9	2	188	320		1	D6LLk	4	2	199		1	D6LSc	4	2	211
1	8HLk	9	3	188	316		1	D6LLk	4	3	211		1	D6LSc	4	3	211
1	8HLk	9	4	212	320		1	D6LLk	4	4	219		1	D6LSc	4	4	235
1	8HLk	9	5	nd	nd		1	D6LLk	4	5	243		1	D6LSc	4	5	247
1	8HLk	1	1	188	312		1	D6LLk	7	1	187		1	D6LSc	8	1	191
1	8HLk	1	2	188	316		1	D6LLk	7	2	195		1	D6LSc	8	2	195
1	8HLk	1	3	188	312		1	D6LLk	7	3	203		1	D6LSc	8	3	211
1	8HLk	1	4	196	316		1	D6LLk	7	4	227		1	D6LSc	8	4	219
1	8HLk	1	5	nd	nd		1	D6LLk	7	5	239		1	D6LSc	8	5	239
1	8HLk	11	1	180	308		1	D6LLk	11	1	187		1	D6LSc	3	1	191
1	8HLk	11	2	188	312		1	D6LLk	11	2	199		1	D6LSc	3	2	191
1	8HLk	11	3	188	316		1	D6LLk	11	3	203		1	D6LSc	3	3	211
1	8HLk	11	4	188	312		1	D6LLk	11	4	227		1	D6LSc	3	4	219
1	8HLk	11	5	188	316		1	D6LLk	11	5	247		1	D6LSc	3	5	nd
1	8HLk	6	1	176	296		1	D6LLk	5	1	179		1	D6LSc	1	1	179
1	8HLk	6	2	180	312		1	D6LLk	5	2	199		1	D6LSc	1	2	195
1	8HLk	6	3	180	312		1	D6LLk	5	3	215		1	D6LSc	1	3	199
1	8HLk	6	4	188	316		1	D6LLk	5	4	223		1	D6LSc	1	4	223
1	8HLk	6	5	nd	nd		1	D6LLk	5	5	nd		1	D6LSc	1	5	223
1	8HLk	3	1	176	308		1	D6LLk	9	1	187		1	D6LSc	12	1	187
1	8HLk	3	2	180	308		1	D6LLk	9	2	199		1	D6LSc	12	2	195
1	8HLk	3	3	188	316		1	D6LLk	9	3	215		1	D6LSc	12	3	199
1	8HLk	3	4	188	312		1	D6LLk	9	4	227		1	D6LSc	12	4	219
1	8HLk	3	5	204	332		1	D6LLk	9	5	243		1	D6LSc	12	5	219
1	8HLk	5	1	176	300		1	D6LLk	3	1	175		1	D6LSc	6	1	175
1	8HLk	5	2	188	312		1	D6LLk	3	2	199		1	D6LSc	6	2	191
1	8HLk	5	3	188	320		1	D6LLk	3	3	315		1	D6LSc	6	3	203
1	8HLk	5	4	188	332		1	D6LLk	3	4	319		1	D6LSc	6	4	227
1	8HLk	5	5	nd	nd		1	D6LLk	3	5	235		1	D6LSc	6	5	235
1	8HLk	2	1	188	300		1	D6LLk	10	1	187		1	D6LSc	9	1	191
1	8HLk	2	2	188	316		1	D6LLk	10	2	195		1	D6LSc	9	2	191
1	8HLk	2	3	188	332		1	D6LLk	10	3	219		1	D6LSc	9	3	199
1	8HLk	2	4	196	332		1	D6LLk	10	4	227		1	D6LSc	9	4	215
1	8HLk	2	5	nd	nd		1	D6LLk	10	5	243		1	D6LSc	9	5	239
1	8HLk	4	1	188	316		1	D6LLk	2	1	179		1	D6LSc	2	1	179
1	8HLk	4	2	188	312		1	D6LLk	2	2	195		1	D6LSc	2	2	195
1	8HLk	4	3	188	316		1	D6LLk	2	3	203		1	D6LSc	2	3	203
1	8HLk	4	4	196	316		1	D6LLk	2	4	223		1	D6LSc	2	4	223
1	8HLk	4	5	220	332		1	D6LLk	2	5	239		1	D6LSc	2	5	247
1	8HLk	7	1	188	312		1	D6LLk	8	1	175		1	D6LSc	5	1	175
1	8HLk	7	2	188	312		1	D6LLk	8	2	199		1	D6LSc	5	2	191
1	8HLk	7	3	188	312		1	D6LLk	8	3	215		1	D6LSc	5	3	203
1	8HLk	7	4	196	316		1	D6LLk	8	4	223		1	D6LSc	5	4	223
1	8HLk	7	5	216	332		1	D6LLk	8	5	243		1	D6LSc	5	5	247
2	Nm	5	1	156	292		1	D7LLk	8	1	191		1	D7LSc	6	1	187
2	Nm	5	2	168	292		1	D7LLk	8	2	195		1	D7LSc	6	2	191
2	Nm	5	3	172	292		1	D7LLk	8	3	203		1	D7LSc	6	3	203
2	Nm	5	4	176	284		1	D7LLk	8	4	227		1	D7LSc	6	4	223
2	Nm	5	5	176	300		1	D7LLk	8	5	243		1	D7LSc	6	5	235
2	Nm	4	1	144	272		1	D7LLk	3	1	195		1	D7LSc	8	1	187
2	Nm	4	2	148	284		1	D7LLk	3	2	199		1	D7LSc	8	2	191
2	Nm	4	3	156	284		1	D7LLk	3	3	219		1	D7LSc	8	3	199
2	Nm	4	4	164	288		1	D7LLk	3	4	227		1	D7LSc	8	4	219
2	Nm	4	5	nd	nd		1	D7LLk	3	5	227		1	D7LSc	8	5	235
2	Nm	9	1	164	288		1	D7LLk	4	1	191		1	D7LSc	1	1	191
2	Nm	9	2	164	284		1	D7LLk	4	2	199		1	D7LSc	1	2	199
2	Nm	9	3	156	292		1	D7LLk	4	3	215		1	D7LSc	1	3	199
2	Nm	9	4	164	292		1	D7LLk	4	4	227		1	D7LSc	1	4	215
2	Nm	9	5	176	288		1	D7LLk	4	5	247		1	D7LSc	1	5	235
2	Nm	6	1	156	284		1	D7LLk	9	1	187		1	D7LSc	2	1	191
2	Nm	6	2	156	292		1	D7LLk	9	2	199		1	D7LSc	2	2	191
2	Nm	6	3	164	284		1	D7LLk	9	3	215		1	D7LSc	2	3	219
2	Nm	6	4	168	300		1	D7LLk	9	4	219		1	D7LSc	2	4	219
2	Nm	6	5	176	292		1	D7LLk	9	5	nd		1	D7LSc	2	5	247
2	Nm	12	1	156	284		1	D7LLk	7	1	187		1	D7LSc	7	1	187
2	Nm	12	2	156	288		1	D7LLk	7	2	199		1	D7LSc	7	2	195
2	Nm	12	3	168	284		1	D7LLk	7	3	211		1	D7LSc	7	3	211
2	Nm	12	4	176	292		1	D7LLk	7	4	219		1	D7LSc	7	4	223
2	Nm	12	5	176	300		1	D7LLk	7	5	243		1	D7LSc	7	5	223
2	Nm	11	1	148	268		1	D7LLk	10	1	187		1	D7LSc	10	1	187
2	Nm	11	2	156	288		1	D7LLk	10	2	199		1	D7LSc	10	2	195
2	Nm	11	3	172	292		1	D7LLk	10	3	203		1	D7LSc	10	3	211
2	Nm	11	4	172	300		1	D7LLk	10	4	215		1	D7LSc	10	4	223
2	Nm	11	5	nd	nd		1	D7LLk	10	5	239		1	D7LSc	10	5	223
2	Nm	10	1	156	288		1	D7LLk	2	1	187		1	D7LSc	9	1	187
2	Nm	10	2	156	288		1	D7LLk	2	2	199		1	D7LSc	9	2	187
2	Nm	10	3	168	284		1	D7LLk	2	3	219		1	D7LSc	9	3	191
2	Nm	10	4	172	288		1	D7LLk	2	4	227		1	D7LSc	9	4	223
2	Nm	10	5	176	300		1	D7LLk	2	5	243		1	D7LSc	9	5	235
2	Nm	3	1	148	284		1	D7LLk	1	1	187		1	D7LSc	12	1	187
2	Nm	3	2	148	268		1	D7LLk	1	2	199		1	D7LSc	12	2	199
2	Nm	3	3	156	288		1	D7LLk	1	3	215		1	D7LSc	12	3	199
2	Nm	3	4	156	288		1	D7LLk	1	4	227		1	D7LSc	12	4	227
2	Nm	3	5	172	292		1	D7LLk	1	5	239		1	D7LSc	12	5	235
2	Nm	2	1	144	268		1	D7LLk	11	1	187		1	D7LSc	3	1	187
2	Nm	2	2	148	284		1	D7LLk	11	2	199		1	D7LSc	3	2	187
2	Nm	2	3	156	288		1	D7LLk	11	3	219		1	D7LSc	3	3	215
2	Nm	2	4	168	300		1	D7LLk	11	4	227		1	D7LSc	3	4	215
2	Nm	2	5	nd	nd		1	D7LLk	11	5	243		1	D7LSc	3	5	nd
2	Nm	8	1	148	268		1	D7LLk	12	1	191		1	D7LSc	4	1	187
2	Nm	8	2	156	284		1	D7LLk	12	2	195		1	D7LSc	4	2	195
2	Nm	8	3	156	284		1	D7LLk	12	3	211		1	D7LSc	4	3	211
2	Nm	8	4	168	300		1	D7LLk	12	4	223		1	D7LSc	4	4	215
2	Nm	8	5	nd	nd		1	D7LLk	12	5	nd		1	D7LSc	4	5	243
2	Ax	10	1	196	320		2	Nm	3	1	143		2	Nm	5	1	155
2	Ax	10	2	220	344		2	Nm	3	2	155		2	Nm	5	2	155
2	Ax	10	3	224	344		2	Nm	3	3	163		2	Nm	5	3	163
2	Ax	10	4	224	368		2	Nm	3	4	171		2	Nm	5	4	171
2	Ax	10	5	248	358		2	Nm	3	5	187		2	Nm	5	5	175
2	Ax	1	1	196	320		2	Nm	9	1	147		2	Nm	11	1	143
2	Ax	1	2	216	344		2	Nm	9	2	163		2	Nm	11	2	143
2	Ax	1	3	220	348		2	Nm	9	3	163		2	Nm	11	3	151
2	Ax	1	4	220	356		2	Nm	9	4	171		2	Nm	11	4	167
2	Ax	1	5	236	356		2	Nm	9	5	nd		2	Nm	11	5	199
2	Ax	2	1	196	320		2	Nm	8	1	143		2	Nm	3	1	143
2	Ax	2	2	200	332		2	Nm	8	2	155		2	Nm	3	2	163
2	Ax	2	3	200	320		2	Nm	8	3	167		2	Nm	3	3	163
2	Ax	2	4	248	356		2	Nm	8	4	175		2	Nm	3	4	175
2	Ax	2	5	248	380		2	Nm	8	5	175		2	Nm	3	5	179
2	Ax	11	1	196	332		2	Nm	1	1	143		2	Nm	7	1	143
2	Ax	11	2	212	336		2	Nm	1	2	155		2	Nm	7	2	163
2	Ax	11	3	216	344		2	Nm	1	3	171		2	Nm	7	3	167
2	Ax	11	4	220	344		2	Nm	1	4	175		2	Nm	7	4	167
2	Ax	11	5	248	382		2	Nm	1	5	195		2	Nm	7	5	187
2	Ax	3	1	200	320		2	Nm	2	1	143		2	Nm	12	1	151
2	Ax	3	2	204	340		2	Nm	2	2	151		2	Nm	12	2	155
2	Ax	3	3	204	332		2	Nm	2	3	155		2	Nm	12	3	163
2	Ax	3	4	212	340		2	Nm	2	4	167		2	Nm	12	4	171
2	Ax	3	5	nd	nd		2	Nm	2	5	191		2	Nm	12	5	199
2	Ax	6	1	216	344		2	Nm	7	1	147		2	Nm	10	1	143
2	Ax	6	2	220	348		2	Nm	7	2	155		2	Nm	10	2	151
2	Ax	6	3	220	344		2	Nm	7	3	163		2	Nm	10	3	163
2	Ax	6	4	236	364		2	Nm	7	4	167		2	Nm	10	4	179
2	Ax	6	5	248	380		2	Nm	7	5	191		2	Nm	10	5	187
2	Ax	4	1	212	332		2	Nm	11	1	143		2	Nm	2	1	143
2	Ax	4	2	204	344		2	Nm	11	2	147		2	Nm	2	2	151
2	Ax	4	3	204	332		2	Nm	11	3	155		2	Nm	2	3	155
2	Ax	4	4	236	364		2	Nm	11	4	167		2	Nm	2	4	167
2	Ax	4	5	236	364		2	Nm	11	5	199		2	Nm	2	5	171
2	Ax	8	1	212	344		2	Nm	10	1	147		2	Nm	8	1	143
2	Ax	8	2	216	340		2	Nm	10	2	155		2	Nm	8	2	151
2	Ax	8	3	216	332		2	Nm	10	3	163		2	Nm	8	3	163
2	Ax	8	4	220	344		2	Nm	10	4	163		2	Nm	8	4	171
2	Ax	8	5	248	368		2	Nm	10	5	187		2	Nm	8	5	195
2	Ax	9	1	200	332		2	Nm	12	1	143		2	Nm	9	1	147
2	Ax	9	2	212	332		2	Nm	12	2	151		2	Nm	9	2	147
2	Ax	9	3	216	344		2	Nm	12	3	167		2	Nm	9	3	155
2	Ax	9	4	220	348		2	Nm	12	4	175		2	Nm	9	4	175
2	Ax	9	5	236	364		2	Nm	12	5	195		2	Nm	9	5	nd
2	Ax	12	1	196	324		2	Nm	6	1	147		2	Nm	1	1	143
2	Ax	12	2	196	364		2	Nm	6	2	163		2	Nm	1	2	151
2	Ax	12	3	236	348		2	Nm	6	3	167		2	Nm	1	3	175
2	Ax	12	4	248	364		2	Nm	6	4	171		2	Nm	1	4	175
2	Ax	12	5	248	368		2	Nm	6	5	195		2	Nm	1	5	199
2	LSc	4	1	152	272		2	Ax	7	1	187		2	Ax	8	1	195
2	LSc	4	2	152	276		2	Ax	7	2	199		2	Ax	8	2	211
2	LSc	4	3	152	276		2	Ax	7	3	211		2	Ax	8	3	219
2	LSc	4	4	164	288		2	Ax	7	4	215		2	Ax	8	4	235
2	LSc	4	5	168	312		2	Ax	7	5	243		2	Ax	8	5	243
2	LSc	6	1	152	276		2	Ax	1	1	187		2	Ax	4	1	187
2	LSc	6	2	156	288		2	Ax	1	2	199		2	Ax	4	2	195
2	LSc	6	3	168	292		2	Ax	1	3	215		2	Ax	4	3	211
2	LSc	6	4	168	300		2	Ax	1	4	223		2	Ax	4	4	215
2	LSc	6	5	188	312		2	Ax	1	5	243		2	Ax	4	5	239
2	LSc	7	1	156	276		2	Ax	11	1	187		2	Ax	6	1	187
2	LSc	7	2	164	288		2	Ax	11	2	195		2	Ax	6	2	191
2	LSc	7	3	164	300		2	Ax	11	3	211		2	Ax	6	3	203
2	LSc	7	4	168	292		2	Ax	11	4	227		2	Ax	6	4	227
2	LSc	7	5	nd	nd		2	Ax	11	5	243		2	Ax	6	5	239
2	LSc	10	1	152	276		2	Ax	4	1	187		2	Ax	7	1	187
2	LSc	10	2	156	292		2	Ax	4	2	195		2	Ax	7	2	191
2	LSc	10	3	164	288		2	Ax	4	3	211		2	Ax	7	3	203
2	LSc	10	4	168	292		2	Ax	4	4	219		2	Ax	7	4	227
2	LSc	10	5	nd	nd		2	Ax	4	5	243		2	Ax	7	5	239
2	LSc	1	1	148	272		2	Ax	12	1	199		2	Ax	1	1	187
2	LSc	1	2	156	272		2	Ax	12	2	199		2	Ax	1	2	187
2	LSc	1	3	156	284		2	Ax	12	3	211		2	Ax	1	3	199
2	LSc	1	4	164	292		2	Ax	12	4	227		2	Ax	1	4	223
2	LSc	1	5	168	300		2	Ax	12	5	239		2	Ax	1	5	239
2	LSc	8	1	144	272		2	Ax	8	1	187		2	Ax	12	1	195
2	LSc	8	2	156	288		2	Ax	8	2	195		2	Ax	12	2	195
2	LSc	8	3	164	284		2	Ax	8	3	215		2	Ax	12	3	211
2	LSc	8	4	168	292		2	Ax	8	4	227		2	Ax	12	4	223
2	LSc	8	5	168	288		2	Ax	8	5	227		2	Ax	12	5	227
2	LSc	3	1	148	272		2	Ax	5	1	187		2	Ax	9	1	187
2	LSc	3	2	156	288		2	Ax	5	2	195		2	Ax	9	2	199
2	LSc	3	3	156	284		2	Ax	5	3	211		2	Ax	9	3	215
2	LSc	3	4	196	316		2	Ax	5	4	227		2	Ax	9	4	219
2	LSc	3	5	nd	nd		2	Ax	5	5	nd		2	Ax	9	5	nd
2	LSc	9	1	144	272		2	Ax	6	1	187		2	Ax	11	1	179
2	LSc	9	2	144	272		2	Ax	6	2	195		2	Ax	11	2	199
2	LSc	9	3	156	276		2	Ax	6	3	203		2	Ax	11	3	215
2	LSc	9	4	156	284		2	Ax	6	4	215		2	Ax	11	4	223
2	LSc	9	5	188	308		2	Ax	6	5	239		2	Ax	11	5	243
2	LSc	11	1	144	272		2	Ax	3	1	191		2	Ax	2	1	191
2	LSc	11	2	156	284		2	Ax	3	2	199		2	Ax	2	2	195
2	LSc	11	3	164	292		2	Ax	3	3	215		2	Ax	2	3	203
2	LSc	11	4	168	296		2	Ax	3	4	227		2	Ax	2	4	215
2	LSc	11	5	168	288		2	Ax	3	5	247		2	Ax	2	5	243
2	LSc	2	1	144	272		2	Ax	10	1	187		2	Ax	3	1	187
2	LSc	2	2	156	284		2	Ax	10	2	199		2	Ax	3	2	195
2	LSc	2	3	156	288		2	Ax	10	3	215		2	Ax	3	3	211
2	LSc	2	4	168	288		2	Ax	10	4	227		2	Ax	3	4	219
2	LSc	2	5	168	292		2	Ax	10	5	247		2	Ax	3	5	243
2	LLk	6	1	144	268		2	D1LLk	6	1	143		2	D1LSc	4	1	147
2	LLk	6	2	144	272		2	D1LLk	6	2	151		2	D1LSc	4	2	163
2	LLk	6	3	144	272		2	D1LLk	6	3	163		2	D1LSc	4	3	167
2	LLk	6	4	156	292		2	D1LLk	6	4	171		2	D1LSc	4	4	175
2	LLk	6	5	192	312		2	D1LLk	6	5	195		2	D1LSc	4	5	195
2	LLk	5	1	144	264		2	D1LLk	5	1	143		2	D1LSc	5	1	143
2	LLk	5	2	144	284		2	D1LLk	5	2	163		2	D1LSc	5	2	175
2	LLk	5	3	156	292		2	D1LLk	5	3	171		2	D1LSc	5	3	175
2	LLk	5	4	172	292		2	D1LLk	5	4	171		2	D1LSc	5	4	175
2	LLk	5	5	172	308		2	D1LLk	5	5	195		2	D1LSc	5	5	175
2	LLk	3	1	148	168		2	D1LLk	9	1	143		2	D1LSc	9	1	147
2	LLk	3	2	156	284		2	D1LLk	9	2	151		2	D1LSc	9	2	155
2	LLk	3	3	148	272		2	D1LLk	9	3	163		2	D1LSc	9	3	155
2	LLk	3	4	188	316		2	D1LLk	9	4	175		2	D1LSc	9	4	171
2	LLk	3	5	nd	nd		2	D1LLk	9	5	191		2	D1LSc	9	5	195
2	LLk	4	1	144	268		2	D1LLk	11	1	147		2	D1LSc	3	1	155
2	LLk	4	2	148	272		2	D1LLk	11	2	163		2	D1LSc	3	2	155
2	LLk	4	3	148	272		2	D1LLk	11	3	163		2	D1LSc	3	3	167
2	LLk	4	4	168	292		2	D1LLk	11	4	171		2	D1LSc	3	4	171
2	LLk	4	5	164	292		2	D1LLk	11	5	195		2	D1LSc	3	5	187
2	LLk	11	1	148	272		2	D1LLk	3	1	143		2	D1LSc	7	1	143
2	LLk	11	2	148	272		2	D1LLk	3	2	151		2	D1LSc	7	2	147
2	LLk	11	3	156	292		2	D1LLk	3	3	163		2	D1LSc	7	3	167
2	LLk	11	4	156	284		2	D1LLk	3	4	171		2	D1LSc	7	4	175
2	LLk	11	5	192	316		2	D1LLk	3	5	195		2	D1LSc	7	5	195
2	LLk	1	1	148	272		2	D1LLk	7	1	147		2	D1LSc	12	1	143
2	LLk	1	2	156	268		2	D1LLk	7	2	163		2	D1LSc	12	2	155
2	LLk	1	3	164	288		2	D1LLk	7	3	163		2	D1LSc	12	3	163
2	LLk	1	4	164	308		2	D1LLk	7	4	167		2	D1LSc	12	4	167
2	LLk	1	5	164	300		2	D1LLk	7	5	187		2	D1LSc	12	5	191
2	LLk	9	1	144	272		2	D1LLk	8	1	151		2	D1LSc	10	1	151
2	LLk	9	2	148	272		2	D1LLk	8	2	155		2	D1LSc	10	2	151
2	LLk	9	3	156	296		2	D1LLk	8	3	163		2	D1LSc	10	3	163
2	LLk	9	4	164	296		2	D1LLk	8	4	167		2	D1LSc	10	4	171
2	LLk	9	5	192	308		2	D1LLk	8	5	nd		2	D1LSc	10	5	203
2	LLk	7	1	148	272		2	D1LLk	1	1	143		2	D1LSc	2	1	143
2	LLk	7	2	156	288		2	D1LLk	1	2	155		2	D1LSc	2	2	163
2	LLk	7	3	156	288		2	D1LLk	1	3	163		2	D1LSc	2	3	167
2	LLk	7	4	164	292		2	D1LLk	1	4	171		2	D1LSc	2	4	167
2	LLk	7	5	164	296		2	D1LLk	1	5	187		2	D1LSc	2	5	nd
2	LLk	8	1	144	276		2	D1LLk	2	1	143		2	D1LSc	1	1	147
2	LLk	8	2	148	272		2	D1LLk	2	2	151		2	D1LSc	1	2	155
2	LLk	8	3	156	284		2	D1LLk	2	3	155		2	D1LSc	1	3	167
2	LLk	8	4	168	292		2	D1LLk	2	4	175		2	D1LSc	1	4	167
2	LLk	8	5	nd	nd		2	D1LLk	2	5	199		2	D1LSc	1	5	187
2	LLk	12	1	148	276		2	D1LLk	10	1	147		2	D1LSc	8	1	143
2	LLk	12	2	152	284		2	D1LLk	10	2	151		2	D1LSc	8	2	161
2	LLk	12	3	156	276		2	D1LLk	10	3	167		2	D1LSc	8	3	163
2	LLk	12	4	164	284		2	D1LLk	10	4	175		2	D1LSc	8	4	171
2	LLk	12	5	172	300		2	D1LLk	10	5	195		2	D1LSc	8	5	203
2	1HSc	9	1	188	316		2	D2LLk	2	1	143		2	D2LSc	11	1	147
2	1HSc	9	2	196	320		2	D2LLk	2	2	151		2	D2LSc	11	2	151
2	1HSc	9	3	212	344		2	D2LLk	2	3	155		2	D2LSc	11	3	163
2	1HSc	9	4	236	348		2	D2LLk	2	4	171		2	D2LSc	11	4	163
2	1HSc	9	5	236	380		2	D2LLk	2	5	175		2	D2LSc	11	5	175
2	1HSc	5	1	180	308		2	D2LLk	12	1	147		2	D2LSc	9	1	143
2	1HSc	5	2	216	344		2	D2LLk	12	2	155		2	D2LSc	9	2	163
2	1HSc	5	3	216	344		2	D2LLk	12	3	167		2	D2LSc	9	3	163
2	1HSc	5	4	240	356		2	D2LLk	12	4	167		2	D2LSc	9	4	175
2	1HSc	5	5	248	364		2	D2LLk	12	5	187		2	D2LSc	9	5	191
2	1HSc	3	1	196	320		2	D2LLk	6	1	143		2	D2LSc	8	1	143
2	1HSc	3	2	224	348		2	D2LLk	6	2	151		2	D2LSc	8	2	155
2	1HSc	3	3	224	344		2	D2LLk	6	3	155		2	D2LSc	8	3	155
2	1HSc	3	4	236	356		2	D2LLk	6	4	167		2	D2LSc	8	4	171
2	1HSc	3	5	240	380		2	D2LLk	6	5	187		2	D2LSc	8	5	175
2	1HSc	4	1	200	320		2	D2LLk	10	1	143		2	D2LSc	4	1	147
2	1HSc	4	2	224	364		2	D2LLk	10	2	151		2	D2LSc	4	2	147
2	1HSc	4	3	224	344		2	D2LLk	10	3	155		2	D2LSc	4	3	163
2	1HSc	4	4	224	348		2	D2LLk	10	4	171		2	D2LSc	4	4	171
2	1HSc	4	5	240	380		2	D2LLk	10	5	199		2	D2LSc	4	5	nd
2	1HSc	12	1	200	320		2	D2LLk	7	1	143		2	D2LSc	7	1	143
2	1HSc	12	2	224	340		2	D2LLk	7	2	147		2	D2LSc	7	2	147
2	1HSc	12	3	228	348		2	D2LLk	7	3	155		2	D2LSc	7	3	167
2	1HSc	12	4	236	364		2	D2LLk	7	4	167		2	D2LSc	7	4	167
2	1HSc	12	5	236	380		2	D2LLk	7	5	195		2	D2LSc	7	5	187
2	1HSc	11	1	196	332		2	D2LLk	5	1	147		2	D2LSc	3	1	147
2	1HSc	11	2	224	348		2	D2LLk	5	2	151		2	D2LSc	3	2	155
2	1HSc	11	3	224	340		2	D2LLk	5	3	163		2	D2LSc	3	3	167
2	1HSc	11	4	228	356		2	D2LLk	5	4	171		2	D2LSc	3	4	179
2	1HSc	11	5	nd	nd		2	D2LLk	5	5	nd		2	D2LSc	3	5	199
2	1HSc	2	1	196	320		2	D2LLk	11	1	143		2	D2LSc	6	1	143
2	1HSc	2	2	196	332		2	D2LLk	11	2	151		2	D2LSc	6	2	155
2	1HSc	2	3	224	356		2	D2LLk	11	3	163		2	D2LSc	6	3	155
2	1HSc	2	4	228	356		2	D2LLk	11	4	175		2	D2LSc	6	4	167
2	1HSc	2	5	252	380		2	D2LLk	11	5	nd		2	D2LSc	6	5	195
2	1HSc	8	1	188	308		2	D2LLk	9	1	147		2	D2LSc	2	1	143
2	1HSc	8	2	196	320		2	D2LLk	9	2	163		2	D2LSc	2	2	155
2	1HSc	8	3	220	344		2	D2LLk	9	3	171		2	D2LSc	2	3	167
2	1HSc	8	4	248	380		2	D2LLk	9	4	175		2	D2LSc	2	4	175
2	1HSc	8	5	248	364		2	D2LLk	9	5	199		2	D2LSc	2	5	187
2	1HSc	10	1	196	308		2	D2LLk	4	1	147		2	D2LSc	12	1	147
2	1HSc	10	2	200	320		2	D2LLk	4	2	155		2	D2LSc	12	2	155
2	1HSc	10	3	220	348		2	D2LLk	4	3	167		2	D2LSc	12	3	155
2	1HSc	10	4	220	344		2	D2LLk	4	4	167		2	D2LSc	12	4	167
2	1HSc	10	5	236	364		2	D2LLk	4	5	191		2	D2LSc	12	5	187
2	1HSc	6	1	200	320		2	D2LLk	8	1	143		2	D2LSc	1	1	143
2	1HSc	6	2	220	344		2	D2LLk	8	2	155		2	D2LSc	1	2	151
2	1HSc	6	3	220	348		2	D2LLk	8	3	155		2	D2LSc	1	3	155
2	1HSc	6	4	236	364		2	D2LLk	8	4	175		2	D2LSc	1	4	167
2	1HSc	6	5	252	380		2	D2LLk	8	5	191		2	D2LSc	1	5	187
2	1HLk	2	1	204	332		2	D3LLk	3	1	143		2	D3LSc	9	1	143
2	1HLk	2	2	212	332		2	D3LLk	3	2	151		2	D3LSc	9	2	155
2	1HLk	2	3	216	340		2	D3LLk	3	3	155		2	D3LSc	9	3	155
2	1HLk	2	4	240	360		2	D3LLk	3	4	167		2	D3LSc	9	4	171
2	1HLk	2	5	nd	nd		2	D3LLk	3	5	187		2	D3LSc	9	5	187
2	1HLk	10	1	216	336		2	D3LLk	4	1	143		2	D3LSc	7	1	147
2	1HLk	10	2	216	336		2	D3LLk	4	2	155		2	D3LSc	7	2	147
2	1HLk	10	3	224	348		2	D3LLk	4	3	167		2	D3LSc	7	3	163
2	1HLk	10	4	228	360		2	D3LLk	4	4	167		2	D3LSc	7	4	167
2	1HLk	10	5	236	368		2	D3LLk	4	5	191		2	D3LSc	7	5	nd
2	1HLk	6	1	212	340		2	D3LLk	5	1	147		2	D3LSc	12	1	147
2	1HLk	6	2	216	344		2	D3LLk	5	2	151		2	D3LSc	12	2	151
2	1HLk	6	3	216	344		2	D3LLk	5	3	163		2	D3LSc	12	3	155
2	1HLk	6	4	236	368		2	D3LLk	5	4	171		2	D3LSc	12	4	167
2	1HLk	6	5	236	344		2	D3LLk	5	5	nd		2	D3LSc	12	5	175
2	1HLk	1	1	204	332		2	D3LLk	7	1	143		2	D3LSc	4	1	143
2	1HLk	1	2	212	336		2	D3LLk	7	2	151		2	D3LSc	4	2	143
2	1HLk	1	3	216	340		2	D3LLk	7	3	163		2	D3LSc	4	3	163
2	1HLk	1	4	216	340		2	D3LLk	7	4	171		2	D3LSc	4	4	171
2	1HLk	1	5	220	348		2	D3LLk	7	5	195		2	D3LSc	4	5	171
2	1HLk	5	1	200	320		2	D3LLk	10	1	147		2	D3LSc	11	1	143
2	1HLk	5	2	212	336		2	D3LLk	10	2	155		2	D3LSc	11	2	167
2	1HLk	5	3	216	344		2	D3LLk	10	3	163		2	D3LSc	11	3	175
2	1HLk	5	4	220	344		2	D3LLk	10	4	171		2	D3LSc	11	4	187
2	1HLk	5	5	240	368		2	D3LLk	10	5	191		2	D3LSc	11	5	187
2	1HLk	11	1	204	332		2	D3LLk	8	1	147		2	D3LSc	3	1	143
2	1HLk	11	2	212	336		2	D3LLk	8	2	147		2	D3LSc	3	2	147
2	1HLk	11	3	220	360		2	D3LLk	8	3	155		2	D3LSc	3	3	163
2	1HLk	11	4	236	360		2	D3LLk	8	4	175		2	D3LSc	3	4	163
2	1HLk	11	5	240	368		2	D3LLk	8	5	199		2	D3LSc	3	5	187
2	1HLk	4	1	212	336		2	D3LLk	6	1	143		2	D3LSc	10	1	143
2	1HLk	4	2	212	332		2	D3LLk	6	2	151		2	D3LSc	10	2	151
2	1HLk	4	3	220	348		2	D3LLk	6	3	167		2	D3LSc	10	3	163
2	1HLk	4	4	228	360		2	D3LLk	6	4	175		2	D3LSc	10	4	171
2	1HLk	4	5	nd	nd		2	D3LLk	6	5	175		2	D3LSc	10	5	179
2	1HLk	9	1	196	320		2	D3LLk	11	1	143		2	D3LSc	1	1	143
2	1HLk	9	2	204	332		2	D3LLk	11	2	151		2	D3LSc	1	2	163
2	1HLk	9	3	204	332		2	D3LLk	11	3	163		2	D3LSc	1	3	163
2	1HLk	9	4	236	368		2	D3LLk	11	4	167		2	D3LSc	1	4	171
2	1HLk	9	5	240	368		2	D3LLk	11	5	195		2	D3LSc	1	5	191
2	1HLk	7	1	204	332		2	D3LLk	9	1	143		2	D3LSc	6	1	147
2	1HLk	7	2	216	336		2	D3LLk	9	2	151		2	D3LSc	6	2	155
2	1HLk	7	3	226	344		2	D3LLk	9	3	151		2	D3LSc	6	3	167
2	1HLk	7	4	236	368		2	D3LLk	9	4	167		2	D3LSc	6	4	179
2	1HLk	7	5	240	372		2	D3LLk	9	5	195		2	D3LSc	6	5	195
2	1HLk	12	1	204	332		2	D3LLk	2	1	147		2	D3LSc	2	1	147
2	1HLk	12	2	216	340		2	D3LLk	2	2	163		2	D3LSc	2	2	155
2	1HLk	12	3	216	356		2	D3LLk	2	3	167		2	D3LSc	2	3	167
2	1HLk	12	4	228	356		2	D3LLk	2	4	175		2	D3LSc	2	4	175
2	1HLk	12	5	236	368		2	D3LLk	2	5	191		2	D3LSc	2	5	187
2	8HSc	3	1	176	300		2	D4LLk	2	1	143		2	D4LSc	1	1	147
2	8HSc	3	2	180	296		2	D4LLk	2	2	163		2	D4LSc	1	2	151
2	8HSc	3	3	196	320		2	D4LLk	2	3	167		2	D4LSc	1	3	163
2	8HSc	3	4	196	332		2	D4LLk	2	4	187		2	D4LSc	1	4	171
2	8HSc	3	5	nd	nd		2	D4LLk	2	5	nd		2	D4LSc	1	5	191
2	8HSc	11	1	176	296		2	D4LLk	7	1	143		2	D4LSc	3	1	143
2	8HSc	11	2	188	300		2	D4LLk	7	2	151		2	D4LSc	3	2	147
2	8HSc	11	3	188	324		2	D4LLk	7	3	163		2	D4LSc	3	3	155
2	8HSc	11	4	192	324		2	D4LLk	7	4	175		2	D4LSc	3	4	167
2	8HSc	11	5	192	320		2	D4LLk	7	5	191		2	D4LSc	3	5	191
2	8HSc	6	1	168	316		2	D4LLk	4	1	143		2	D4LSc	6	1	147
2	8HSc	6	2	176	288		2	D4LLk	4	2	151		2	D4LSc	6	2	147
2	8HSc	6	3	188	308		2	D4LLk	4	3	167		2	D4LSc	6	3	163
2	8HSc	6	4	192	320		2	D4LLk	4	4	175		2	D4LSc	6	4	163
2	8HSc	6	5	192	316		2	D4LLk	4	5	199		2	D4LSc	6	5	187
2	8HSc	8	1	176	300		2	D4LLk	5	1	147		2	D4LSc	11	1	143
2	8HSc	8	2	180	308		2	D4LLk	5	2	151		2	D4LSc	11	2	151
2	8HSc	8	3	188	308		2	D4LLk	5	3	163		2	D4LSc	11	3	155
2	8HSc	8	4	192	312		2	D4LLk	5	4	171		2	D4LSc	11	4	167
2	8HSc	8	5	196	332		2	D4LLk	5	5	199		2	D4LSc	11	5	175
2	8HSc	1	1	172	288		2	D4LLk	3	1	143		2	D4LSc	5	1	143
2	8HSc	1	2	176	308		2	D4LLk	3	2	151		2	D4LSc	5	2	163
2	8HSc	1	3	188	316		2	D4LLk	3	3	163		2	D4LSc	5	3	167
2	8HSc	1	4	192	320		2	D4LLk	3	4	171		2	D4LSc	5	4	171
2	8HSc	1	5	196	308		2	D4LLk	3	5	187		2	D4LSc	5	5	203
2	8HSc	12	1	168	292		2	D4LLk	9	1	143		2	D4LSc	7	1	143
2	8HSc	12	2	176	300		2	D4LLk	9	2	147		2	D4LSc	7	2	163
2	8HSc	12	3	188	316		2	D4LLk	9	3	163		2	D4LSc	7	3	163
2	8HSc	12	4	188	320		2	D4LLk	9	4	171		2	D4LSc	7	4	175
2	8HSc	12	5	196	332		2	D4LLk	9	5	195		2	D4LSc	7	5	nd
2	8HSc	2	1	172	296		2	D4LLk	11	1	143		2	D4LSc	2	1	147
2	8HSc	2	2	188	316		2	D4LLk	11	2	155		2	D4LSc	2	2	167
2	8HSc	2	3	188	316		2	D4LLk	11	3	163		2	D4LSc	2	3	171
2	8HSc	2	4	188	308		2	D4LLk	11	4	175		2	D4LSc	2	4	171
2	8HSc	2	5	196	320		2	D4LLk	11	5	195		2	D4LSc	2	5	203
2	8HSc	9	1	176	300		2	D4LLk	6	1	143		2	D4LSc	9	1	143
2	8HSc	9	2	180	308		2	D4LLk	6	2	151		2	D4LSc	9	2	151
2	8HSc	9	3	188	332		2	D4LLk	6	3	163		2	D4LSc	9	3	167
2	8HSc	9	4	196	316		2	D4LLk	6	4	167		2	D4LSc	9	4	179
2	8HSc	9	5	nd	nd		2	D4LLk	6	5	191		2	D4LSc	9	5	191
2	8HSc	10	1	176	308		2	D4LLk	12	1	147		2	D4LSc	12	1	147
2	8HSc	10	2	176	308		2	D4LLk	12	2	151		2	D4LSc	12	2	151
2	8HSc	10	3	196	316		2	D4LLk	12	3	155		2	D4LSc	12	3	151
2	8HSc	10	4	196	332		2	D4LLk	12	4	167		2	D4LSc	12	4	167
2	8HSc	10	5	204	332		2	D4LLk	12	5	nd		2	D4LSc	12	5	nd
2	8HSc	5	1	188	300		2	D4LLk	8	1	147		2	D4LSc	8	1	143
2	8HSc	5	2	188	316		2	D4LLk	8	2	151		2	D4LSc	8	2	155
2	8HSc	5	3	196	332		2	D4LLk	8	3	163		2	D4LSc	8	3	167
2	8HSc	5	4	196	320		2	D4LLk	8	4	171		2	D4LSc	8	4	175
2	8HSc	5	5	196	332		2	D4LLk	8	5	203		2	D4LSc	8	5	195
2	8HLk	7	1	176	296		2	D5LLk	4	1	151		2	D5LSc	4	1	155
2	8HLk	7	2	180	308		2	D5LLk	4	2	163		2	D5LSc	4	2	171
2	8HLk	7	3	180	300		2	D5LLk	4	3	171		2	D5LSc	4	3	187
2	8HLk	7	4	188	312		2	D5LLk	4	4	187		2	D5LSc	4	4	191
2	8HLk	7	5	196	332		2	D5LLk	4	5	211		2	D5LSc	4	5	223
2	8HLk	5	1	176	300		2	D5LLk	3	1	151		2	D5LSc	5	1	155
2	8HLk	5	2	176	308		2	D5LLk	3	2	167		2	D5LSc	5	2	175
2	8HLk	5	3	188	316		2	D5LLk	3	3	187		2	D5LSc	5	3	175
2	8HLk	5	4	196	320		2	D5LLk	3	4	199		2	D5LSc	5	4	191
2	8HLk	5	5	212	332		2	D5LLk	3	5	219		2	D5LSc	5	5	211
2	8HLk	3	1	188	312		2	D5LLk	11	1	155		2	D5LSc	2	1	155
2	8HLk	3	2	188	316		2	D5LLk	11	2	167		2	D5LSc	2	2	155
2	8HLk	3	3	188	312		2	D5LLk	11	3	175		2	D5LSc	2	3	171
2	8HLk	3	4	196	316		2	D5LLk	11	4	187		2	D5LSc	2	4	187
2	8HLk	3	5	188	312		2	D5LLk	11	5	211		2	D5LSc	2	5	195
2	8HLk	12	1	180	316		2	D5LLk	6	1	155		2	D5LSc	8	1	151
2	8HLk	12	2	188	312		2	D5LLk	6	2	171		2	D5LSc	8	2	155
2	8HLk	12	3	196	320		2	D5LLk	6	3	179		2	D5LSc	8	3	187
2	8HLk	12	4	196	312		2	D5LLk	6	4	187		2	D5LSc	8	4	211
2	8HLk	12	5	204	332		2	D5LLk	6	5	nd		2	D5LSc	8	5	211
2	8HLk	2	1	176	300		2	D5LLk	12	1	163		2	D5LSc	12	1	163
2	8HLk	2	2	180	308		2	D5LLk	12	2	171		2	D5LSc	12	2	171
2	8HLk	2	3	196	320		2	D5LLk	12	3	187		2	D5LSc	12	3	175
2	8HLk	2	4	196	332		2	D5LLk	12	4	195		2	D5LSc	12	4	187
2	8HLk	2	5	204	332		2	D5LLk	12	5	211		2	D5LSc	12	5	215
2	8HLk	8	1	188	312		2	D5LLk	7	1	155		2	D5LSc	6	1	155
2	8HLk	8	2	188	316		2	D5LLk	7	2	171		2	D5LSc	6	2	167
2	8HLk	8	3	196	332		2	D5LLk	7	3	187		2	D5LSc	6	3	179
2	8HLk	8	4	196	320		2	D5LLk	7	4	195		2	D5LSc	6	4	191
2	8HLk	8	5	nd	nd		2	D5LLk	7	5	219		2	D5LSc	6	5	191
2	8HLk	9	1	180	308		2	D5LLk	1	1	163		2	D5LSc	10	1	163
2	8HLk	9	2	188	312		2	D5LLk	1	2	171		2	D5LSc	10	2	171
2	8HLk	9	3	188	316		2	D5LLk	1	3	171		2	D5LSc	10	3	175
2	8HLk	9	4	196	320		2	D5LLk	1	4	179		2	D5LSc	10	4	187
2	8HLk	9	5	204	332		2	D5LLk	1	5	211		2	D5LSc	10	5	199
2	8HLk	1	1	176	300		2	D5LLk	5	1	155		2	D5LSc	3	1	151
2	8HLk	1	2	180	308		2	D5LLk	5	2	167		2	D5LSc	3	2	167
2	8HLk	1	3	188	320		2	D5LLk	5	3	179		2	D5LSc	3	3	167
2	8HLk	1	4	188	316		2	D5LLk	5	4	195		2	D5LSc	3	4	187
2	8HLk	1	5	188	316		2	D5LLk	5	5	211		2	D5LSc	3	5	215
2	8HLk	4	1	176	300		2	D5LLk	10	1	151		2	D5LSc	1	1	155
2	8HLk	4	2	180	312		2	D5LLk	10	2	167		2	D5LSc	1	2	155
2	8HLk	4	3	180	308		2	D5LLk	10	3	187		2	D5LSc	1	3	163
2	8HLk	4	4	196	332		2	D5LLk	10	4	199		2	D5LSc	1	4	191
2	8HLk	4	5	nd	nd		2	D5LLk	10	5	199		2	D5LSc	1	5	191
2	8HLk	6	1	180	300		2	D5LLk	9	1	151		2	D5LSc	9	1	151
2	8HLk	6	2	180	308		2	D5LLk	9	2	167		2	D5LSc	9	2	163
2	8HLk	6	3	196	320		2	D5LLk	9	3	171		2	D5LSc	9	3	171
2	8HLk	6	4	196	316		2	D5LLk	9	4	187		2	D5LSc	9	4	191
2	8HLk	6	5	196	332		2	D5LLk	9	5	219		2	D5LSc	9	5	nd
3	Nm	1	1	152	276		2	D6LLk	3	1	187		2	D6LSc	7	1	191
3	Nm	1	2	156	276		2	D6LLk	3	2	203		2	D6LSc	7	2	199
3	Nm	1	3	164	288		2	D6LLk	3	3	203		2	D6LSc	7	3	211
3	Nm	1	4	164	292		2	D6LLk	3	4	219		2	D6LSc	7	4	223
3	Nm	1	5	168	292		2	D6LLk	3	5	239		2	D6LSc	7	5	235
3	Nm	7	1	156	276		2	D6LLk	4	1	187		2	D6LSc	10	1	187
3	Nm	7	2	156	284		2	D6LLk	4	2	195		2	D6LSc	10	2	211
3	Nm	7	3	164	288		2	D6LLk	4	3	215		2	D6LSc	10	3	211
3	Nm	7	4	172	300		2	D6LLk	4	4	227		2	D6LSc	10	4	223
3	Nm	7	5	176	300		2	D6LLk	4	5	247		2	D6LSc	10	5	247
3	Nm	9	1	144	276		2	D6LLk	7	1	187		2	D6LSc	8	1	191
3	Nm	9	2	152	276		2	D6LLk	7	2	199		2	D6LSc	8	2	199
3	Nm	9	3	164	288		2	D6LLk	7	3	219		2	D6LSc	8	3	215
3	Nm	9	4	164	292		2	D6LLk	7	4	227		2	D6LSc	8	4	223
3	Nm	9	5	168	300		2	D6LLk	7	5	nd		2	D6LSc	8	5	247
3	Nm	5	1	148	268		2	D6LLk	8	1	187		2	D6LSc	12	1	191
3	Nm	5	2	164	288		2	D6LLk	8	2	195		2	D6LSc	12	2	191
3	Nm	5	3	168	300		2	D6LLk	8	3	203		2	D6LSc	12	3	199
3	Nm	5	4	168	288		2	D6LLk	8	4	219		2	D6LSc	12	4	219
3	Nm	5	5	nd	nd		2	D6LLk	8	5	239		2	D6LSc	12	5	247
3	Nm	11	1	156	284		2	D6LLk	1	1	191		2	D6LSc	3	1	187
3	Nm	11	2	168	288		2	D6LLk	1	2	203		2	D6LSc	3	2	195
3	Nm	11	3	168	300		2	D6LLk	1	3	203		2	D6LSc	3	3	203
3	Nm	11	4	176	300		2	D6LLk	1	4	215		2	D6LSc	3	4	219
3	Nm	11	5	176	300		2	D6LLk	1	5	235		2	D6LSc	3	5	239
3	Nm	8	1	148	268		2	D6LLk	12	1	191		2	D6LSc	2	1	187
3	Nm	8	2	152	288		2	D6LLk	12	2	203		2	D6LSc	2	2	199
3	Nm	8	3	168	292		2	D6LLk	12	3	219		2	D6LSc	2	3	211
3	Nm	8	4	172	292		2	D6LLk	12	4	227		2	D6LSc	2	4	223
3	Nm	8	5	176	300		2	D6LLk	12	5	251		2	D6LSc	2	5	235
3	Nm	10	1	148	276		2	D6LLk	2	1	187		2	D6LSc	11	1	187
3	Nm	10	2	156	284		2	D6LLk	2	2	199		2	D6LSc	11	2	191
3	Nm	10	3	156	292		2	D6LLk	2	3	215		2	D6LSc	11	3	203
3	Nm	10	4	172	300		2	D6LLk	2	4	227		2	D6LSc	11	4	227
3	Nm	10	5	nd	nd		2	D6LLk	2	5	251		2	D6LSc	11	5	nd
3	Nm	3	1	144	268		2	D6LLk	10	1	187		2	D6LSc	5	1	191
3	Nm	3	2	144	268		2	D6LLk	10	2	199		2	D6LSc	5	2	199
3	Nm	3	3	164	288		2	D6LLk	10	3	211		2	D6LSc	5	3	199
3	Nm	3	4	172	300		2	D6LLk	10	4	227		2	D6LSc	5	4	219
3	Nm	3	5	176	312		2	D6LLk	10	5	235		2	D6LSc	5	5	239
3	Nm	2	1	144	268		2	D6LLk	5	1	191		2	D6LSc	1	1	187
3	Nm	2	2	144	268		2	D6LLk	5	2	195		2	D6LSc	1	2	195
3	Nm	2	3	156	284		2	D6LLk	5	3	215		2	D6LSc	1	3	203
3	Nm	2	4	156	288		2	D6LLk	5	4	227		2	D6LSc	1	4	223
3	Nm	2	5	172	300		2	D6LLk	5	5	243		2	D6LSc	1	5	247
3	Nm	12	1	144	268		2	D6LLk	9	1	191		2	D6LSc	6	1	187
3	Nm	12	2	156	284		2	D6LLk	9	2	199		2	D6LSc	6	2	191
3	Nm	12	3	164	288		2	D6LLk	9	3	215		2	D6LSc	6	3	199
3	Nm	12	4	172	292		2	D6LLk	9	4	223		2	D6LSc	6	4	223
3	Nm	12	5	176	300		2	D6LLk	9	5	243		2	D6LSc	6	5	239
3	Ax	5	1	212	344		2	D7LLk	2	1	187		2	D7LSc	8	1	187
3	Ax	5	2	212	348		2	D7LLk	2	2	199		2	D7LSc	8	2	199
3	Ax	5	3	220	348		2	D7LLk	2	3	215		2	D7LSc	8	3	215
3	Ax	5	4	224	344		2	D7LLk	2	4	235		2	D7LSc	8	4	223
3	Ax	5	5	nd	nd		2	D7LLk	2	5	243		2	D7LSc	8	5	239
3	Ax	10	1	200	320		2	D7LLk	10	1	187		2	D7LSc	12	1	187
3	Ax	10	2	200	332		2	D7LLk	10	2	199		2	D7LSc	12	2	199
3	Ax	10	3	220	344		2	D7LLk	10	3	215		2	D7LSc	12	3	215
3	Ax	10	4	220	348		2	D7LLk	10	4	227		2	D7LSc	12	4	219
3	Ax	10	5	248	380		2	D7LLk	10	5	227		2	D7LSc	12	5	219
3	Ax	2	1	212	332		2	D7LLk	4	1	191		2	D7LSc	11	1	191
3	Ax	2	2	220	348		2	D7LLk	4	2	195		2	D7LSc	11	2	195
3	Ax	2	3	216	348		2	D7LLk	4	3	211		2	D7LSc	11	3	211
3	Ax	2	4	220	348		2	D7LLk	4	4	227		2	D7LSc	11	4	223
3	Ax	2	5	nd	nd		2	D7LLk	4	5	247		2	D7LSc	11	5	235
3	Ax	9	1	196	320		2	D7LLk	6	1	191		2	D7LSc	7	1	191
3	Ax	9	2	212	332		2	D7LLk	6	2	191		2	D7LSc	7	2	191
3	Ax	9	3	220	348		2	D7LLk	6	3	199		2	D7LSc	7	3	199
3	Ax	9	4	248	380		2	D7LLk	6	4	223		2	D7LSc	7	4	215
3	Ax	9	5	248	382		2	D7LLk	6	5	nd		2	D7LSc	7	5	247
3	Ax	11	1	216	332		2	D7LLk	1	1	187		2	D7LSc	4	1	187
3	Ax	11	2	216	340		2	D7LLk	1	2	199		2	D7LSc	4	2	199
3	Ax	11	3	216	348		2	D7LLk	1	3	211		2	D7LSc	4	3	211
3	Ax	11	4	220	348		2	D7LLk	1	4	223		2	D7LSc	4	4	219
3	Ax	11	5	248	380		2	D7LLk	1	5	243		2	D7LSc	4	5	223
3	Ax	12	1	196	320		2	D7LLk	12	1	187		2	D7LSc	5	1	187
3	Ax	12	2	220	348		2	D7LLk	12	2	195		2	D7LSc	5	2	195
3	Ax	12	3	224	356		2	D7LLk	12	3	211		2	D7LSc	5	3	211
3	Ax	12	4	248	368		2	D7LLk	12	4	227		2	D7LSc	5	4	215
3	Ax	12	5	248	380		2	D7LLk	12	5	247		2	D7LSc	5	5	239
3	Ax	8	1	204	324		2	D7LLk	5	1	187		2	D7LSc	10	1	187
3	Ax	8	2	216	332		2	D7LLk	5	2	195		2	D7LSc	10	2	19
3	Ax	8	3	216	344		2	D7LLk	5	3	199		2	D7LSc	10	3	199
3	Ax	8	4	220	348		2	D7LLk	5	4	227		2	D7LSc	10	4	223
3	Ax	8	5	236	356		2	D7LLk	5	5	227		2	D7LSc	10	5	239
3	Ax	6	1	200	332		2	D7LLk	7	1	187		2	D7LSc	6	1	187
3	Ax	6	2	204	332		2	D7LLk	7	2	199		2	D7LSc	6	2	199
3	Ax	6	3	212	344		2	D7LLk	7	3	199		2	D7LSc	6	3	199
3	Ax	6	4	220	344		2	D7LLk	7	4	223		2	D7LSc	6	4	227
3	Ax	6	5	248	368		2	D7LLk	7	5	251		2	D7LSc	6	5	235
3	Ax	7	1	196	324		2	D7LLk	11	1	187		2	D7LSc	2	1	187
3	Ax	7	2	200	332		2	D7LLk	11	2	191		2	D7LSc	2	2	191
3	Ax	7	3	220	332		2	D7LLk	11	3	191		2	D7LSc	2	3	191
3	Ax	7	4	220	348		2	D7LLk	11	4	223		2	D7LSc	2	4	215
3	Ax	7	5	236	364		2	D7LLk	11	5	223		2	D7LSc	2	5	215
3	Ax	1	1	200	324		2	D7LLk	8	1	187		2	D7LSc	9	1	187
3	Ax	1	2	216	344		2	D7LLk	8	2	199		2	D7LSc	9	2	199
3	Ax	1	3	216	344		2	D7LLk	8	3	211		2	D7LSc	9	3	211
3	Ax	1	4	220	348		2	D7LLk	8	4	219		2	D7LSc	9	4	235
3	Ax	1	5	236	368		2	D7LLk	8	5	nd		2	D7LSc	9	5	243
3	LSc	2	1	148	272		3	Nm	9	1	143		3	Nm	10	1	147
3	LSc	2	2	156	276		3	Nm	9	2	151		3	Nm	10	2	155
3	LSc	2	3	156	288		3	Nm	9	3	155		3	Nm	10	3	171
3	LSc	2	4	168	292		3	Nm	9	4	167		3	Nm	10	4	175
3	LSc	2	5	nd	nd		3	Nm	9	5	187		3	Nm	10	5	175
3	LSc	12	1	152	276		3	Nm	3	1	143		3	Nm	2	1	139
3	LSc	12	2	152	276		3	Nm	3	2	151		3	Nm	2	2	147
3	LSc	12	3	156	288		3	Nm	3	3	167		3	Nm	2	3	163
3	LSc	12	4	156	276		3	Nm	3	4	175		3	Nm	2	4	167
3	LSc	12	5	168	292		3	Nm	3	5	195		3	Nm	2	5	175
3	LSc	3	1	144	272		3	Nm	2	1	143		3	Nm	6	1	143
3	LSc	3	2	152	276		3	Nm	2	2	151		3	Nm	6	2	147
3	LSc	3	3	164	292		3	Nm	2	3	155		3	Nm	6	3	163
3	LSc	3	4	168	292		3	Nm	2	4	167		3	Nm	6	4	167
3	LSc	3	5	168	288		3	Nm	2	5	nd		3	Nm	6	5	175
3	LSc	7	1	156	284		3	Nm	5	1	143		3	Nm	9	1	151
3	LSc	7	2	164	288		3	Nm	5	2	155		3	Nm	9	2	151
3	LSc	7	3	164	292		3	Nm	5	3	163		3	Nm	9	3	167
3	LSc	7	4	164	288		3	Nm	5	4	167		3	Nm	9	4	171
3	LSc	7	5	168	292		3	Nm	5	5	195		3	Nm	9	5	191
3	LSc	5	1	152	276		3	Nm	8	1	143		3	Nm	5	1	143
3	LSc	5	2	156	284		3	Nm	8	2	147		3	Nm	5	2	151
3	LSc	5	3	156	284		3	Nm	8	3	155		3	Nm	5	3	163
3	LSc	5	4	188	312		3	Nm	8	4	167		3	Nm	5	4	167
3	LSc	5	5	nd	nd		3	Nm	8	5	187		3	Nm	5	5	195
3	LSc	11	1	144	272		3	Nm	10	1	147		3	Nm	7	1	147
3	LSc	11	2	144	276		3	Nm	10	2	151		3	Nm	7	2	163
3	LSc	11	3	156	284		3	Nm	10	3	163		3	Nm	7	3	167
3	LSc	11	4	164	288		3	Nm	10	4	171		3	Nm	7	4	171
3	LSc	11	5	168	300		3	Nm	10	5	195		3	Nm	7	5	187
3	LSc	8	1	152	276		3	Nm	1	1	143		3	Nm	11	1	143
3	LSc	8	2	152	284		3	Nm	1	2	163		3	Nm	11	2	163
3	LSc	8	3	156	284		3	Nm	1	3	171		3	Nm	11	3	163
3	LSc	8	4	164	292		3	Nm	1	4	179		3	Nm	11	4	171
3	LSc	8	5	164	292		3	Nm	1	5	195		3	Nm	11	5	171
3	LSc	6	1	148	272		3	Nm	4	1	143		3	Nm	3	1	143
3	LSc	6	2	156	284		3	Nm	4	2	151		3	Nm	3	2	151
3	LSc	6	3	164	288		3	Nm	4	3	155		3	Nm	3	3	151
3	LSc	6	4	168	292		3	Nm	4	4	167		3	Nm	3	4	163
3	LSc	6	5	168	300		3	Nm	4	5	191		3	Nm	3	5	nd
3	LSc	1	1	148	272		3	Nm	12	1	147		3	Nm	1	1	147
3	LSc	1	2	156	276		3	Nm	12	2	155		3	Nm	1	2	163
3	LSc	1	3	164	292		3	Nm	12	3	167		3	Nm	1	3	163
3	LSc	1	4	168	296		3	Nm	12	4	171		3	Nm	1	4	175
3	LSc	1	5	196	332		3	Nm	12	5	199		3	Nm	1	5	199
3	LSc	10	1	148	272		3	Nm	7	1	143		3	Nm	4	1	143
3	LSc	10	2	148	276		3	Nm	7	2	151		3	Nm	4	2	155
3	LSc	10	3	148	276		3	Nm	7	3	163		3	Nm	4	3	167
3	LSc	10	4	164	288		3	Nm	7	4	175		3	Nm	4	4	175
3	LSc	10	5	168	288		3	Nm	7	5	191		3	Nm	4	5	199
3	LLk	7	1	144	268		3	Ax	9	1	187		3	Ax	2	1	191
3	LLk	7	2	148	272		3	Ax	9	2	203		3	Ax	2	2	195
3	LLk	7	3	156	284		3	Ax	9	3	215		3	Ax	2	3	211
3	LLk	7	4	156	284		3	Ax	9	4	227		3	Ax	2	4	219
3	LLk	7	5	172	292		3	Ax	9	5	243		3	Ax	2	5	235
3	LLk	9	1	144	272		3	Ax	8	1	191		3	Ax	4	1	187
3	LLk	9	2	148	272		3	Ax	8	2	203		3	Ax	4	2	199
3	LLk	9	3	148	284		3	Ax	8	3	219		3	Ax	4	3	211
3	LLk	9	4	172	300		3	Ax	8	4	235		3	Ax	4	4	223
3	LLk	9	5	188	312		3	Ax	8	5	235		3	Ax	4	5	239
3	LLk	2	1	148	272		3	Ax	6	1	187		3	Ax	8	1	187
3	LLk	2	2	156	284		3	Ax	6	2	195		3	Ax	8	2	191
3	LLk	2	3	156	292		3	Ax	6	3	211		3	Ax	8	3	199
3	LLk	2	4	172	292		3	Ax	6	4	219		3	Ax	8	4	135
3	LLk	2	5	188	312		3	Ax	6	5	239		3	Ax	8	5	139
3	LLk	8	1	144	268		3	Ax	5	1	191		3	Ax	9	1	187
3	LLk	8	2	156	272		3	Ax	5	2	203		3	Ax	9	2	203
3	LLk	8	3	156	284		3	Ax	5	3	219		3	Ax	9	3	203
3	LLk	8	4	164	292		3	Ax	5	4	227		3	Ax	9	4	219
3	LLk	8	5	164	292		3	Ax	5	5	nd		3	Ax	9	5	247
3	LLk	4	1	144	272		3	Ax	11	1	187		3	Ax	11	1	187
3	LLk	4	2	144	272		3	Ax	11	2	195		3	Ax	11	2	195
3	LLk	4	3	156	284		3	Ax	11	3	211		3	Ax	11	3	211
3	LLk	4	4	156	284		3	Ax	11	4	223		3	Ax	11	4	227
3	LLk	4	5	164	292		3	Ax	11	5	239		3	Ax	11	5	227
3	LLk	12	1	148	272		3	Ax	2	1	187		3	Ax	3	1	191
3	LLk	12	2	148	268		3	Ax	2	2	203		3	Ax	3	2	199
3	LLk	12	3	156	288		3	Ax	2	3	211		3	Ax	3	3	211
3	LLk	12	4	168	292		3	Ax	2	4	219		3	Ax	3	4	215
3	LLk	12	5	nd	nd		3	Ax	2	5	243		3	Ax	3	5	223
3	LLk	10	1	152	276		3	Ax	10	1	187		3	Ax	12	1	199
3	LLk	10	2	152	284		3	Ax	10	2	199		3	Ax	12	2	199
3	LLk	10	3	156	284		3	Ax	10	3	215		3	Ax	12	3	211
3	LLk	10	4	156	288		3	Ax	10	4	235		3	Ax	12	4	219
3	LLk	10	5	172	300		3	Ax	10	5	235		3	Ax	12	5	nd
3	LLk	5	1	148	272		3	Ax	1	1	179		3	Ax	10	1	179
3	LLk	5	2	156	284		3	Ax	1	2	199		3	Ax	10	2	195
3	LLk	5	3	156	292		3	Ax	1	3	215		3	Ax	10	3	311
3	LLk	5	4	172	296		3	Ax	1	4	227		3	Ax	10	4	223
3	LLk	5	5	172	300		3	Ax	1	5	nd		3	Ax	10	5	251
3	LLk	3	1	144	272		3	Ax	7	1	187		3	Ax	5	1	187
3	LLk	3	2	148	272		3	Ax	7	2	199		3	Ax	5	2	199
3	LLk	3	3	164	288		3	Ax	7	3	211		3	Ax	5	3	211
3	LLk	3	4	172	300		3	Ax	7	4	219		3	Ax	5	4	223
3	LLk	3	5	nd	nd		3	Ax	7	5	247		3	Ax	5	5	243
3	LLk	1	1	144	272		3	Ax	3	1	191		3	Ax	1	1	187
3	LLk	1	2	156	284		3	Ax	3	2	199		3	Ax	1	2	199
3	LLk	1	3	164	288		3	Ax	3	3	215		3	Ax	1	3	199
3	LLk	1	4	172	300		3	Ax	3	4	227		3	Ax	1	4	219
3	LLk	1	5	172	300		3	Ax	3	5	247		3	Ax	1	5	243
3	1HSc	10	1	180	308		3	D1LLk	1	1	143		3	D1LSc	4	1	143
3	1HSc	10	2	196	316		3	D1LLk	1	2	151		3	D1LSc	4	2	147
3	1HSc	10	3	224	348		3	D1LLk	1	3	163		3	D1LSc	4	3	163
3	1HSc	10	4	236	364		3	D1LLk	1	4	167		3	D1LSc	4	4	167
3	1HSc	10	5	240	380		3	D1LLk	1	5	191		3	D1LSc	4	5	175
3	1HSc	11	1	196	320		3	D1LLk	2	1	143		3	D1LSc	5	1	143
3	1HSc	11	2	196	320		3	D1LLk	2	2	155		3	D1LSc	5	2	155
3	1HSc	11	3	224	344		3	D1LLk	2	3	163		3	D1LSc	5	3	155
3	1HSc	11	4	240	364		3	D1LLk	2	4	171		3	D1LSc	5	4	171
3	1HSc	11	5	240	372		3	D1LLk	2	5	195		3	D1LSc	5	5	179
3	1HSc	4	1	188	316		3	D1LLk	11	1	143		3	D1LSc	9	1	147
3	1HSc	4	2	212	332		3	D1LLk	11	2	151		3	D1LSc	9	2	147
3	1HSc	4	3	224	348		3	D1LLk	11	3	163		3	D1LSc	9	3	155
3	1HSc	4	4	224	356		3	D1LLk	11	4	171		3	D1LSc	9	4	171
3	1HSc	4	5	240	364		3	D1LLk	11	5	195		3	D1LSc	9	5	nd
3	1HSc	2	1	200	320		3	D1LLk	3	1	147		3	D1LSc	12	1	147
3	1HSc	2	2	200	332		3	D1LLk	3	2	163		3	D1LSc	12	2	163
3	1HSc	2	3	224	348		3	D1LLk	3	3	163		3	D1LSc	12	3	171
3	1HSc	2	4	224	348		3	D1LLk	3	4	171		3	D1LSc	12	4	175
3	1HSc	2	5	236	356		3	D1LLk	3	5	295		3	D1LSc	12	5	203
3	1HSc	1	1	196	320		3	D1LLk	10	1	147		3	D1LSc	1	1	143
3	1HSc	1	2	196	332		3	D1LLk	10	2	147		3	D1LSc	1	2	155
3	1HSc	1	3	220	348		3	D1LLk	10	3	163		3	D1LSc	1	3	171
3	1HSc	1	4	228	356		3	D1LLk	10	4	167		3	D1LSc	1	4	171
3	1HSc	1	5	nd	nd		3	D1LLk	10	5	187		3	D1LSc	1	5	195
3	1HSc	7	1	188	320		3	D1LLk	9	1	143		3	D1LSc	6	1	151
3	1HSc	7	2	196	320		3	D1LLk	9	2	151		3	D1LSc	6	2	151
3	1HSc	7	3	220	348		3	D1LLk	9	3	155		3	D1LSc	6	3	163
3	1HSc	7	4	236	364		3	D1LLk	9	4	167		3	D1LSc	6	4	171
3	1HSc	7	5	nd	nd		3	D1LLk	9	5	187		3	D1LSc	6	5	195
3	1HSc	3	1	196	320		3	D1LLk	8	1	143		3	D1LSc	11	1	143
3	1HSc	3	2	200	332		3	D1LLk	8	2	151		3	D1LSc	11	2	155
3	1HSc	3	3	200	332		3	D1LLk	8	3	155		3	D1LSc	11	3	155
3	1HSc	3	4	228	356		3	D1LLk	8	4	171		3	D1LSc	11	4	175
3	1HSc	3	5	236	364		3	D1LLk	8	5	199		3	D1LSc	11	5	195
3	1HSc	12	1	196	320		3	D1LLk	12	1	143		3	D1LSc	3	1	143
3	1HSc	12	2	204	332		3	D1LLk	12	2	147		3	D1LSc	3	2	151
3	1HSc	12	3	220	348		3	D1LLk	12	3	155		3	D1LSc	3	3	163
3	1HSc	12	4	228	356		3	D1LLk	12	4	167		3	D1LSc	3	4	179
3	1HSc	12	5	236	364		3	D1LLk	12	5	nd		3	D1LSc	3	5	195
3	1HSc	9	1	200	332		3	D1LLk	7	1	143		3	D1LSc	2	1	147
3	1HSc	9	2	216	344		3	D1LLk	7	2	151		3	D1LSc	2	2	147
3	1HSc	9	3	216	344		3	D1LLk	7	3	171		3	D1LSc	2	3	163
3	1HSc	9	4	228	356		3	D1LLk	7	4	171		3	D1LSc	2	4	175
3	1HSc	9	5	228	364		3	D1LLk	7	5	199		3	D1LSc	2	5	187
3	1HSc	5	1	196	320		3	D1LLk	4	1	143		3	D1LSc	10	1	147
3	1HSc	5	2	224	348		3	D1LLk	4	2	151		3	D1LSc	10	2	151
3	1HSc	5	3	236	364		3	D1LLk	4	3	151		3	D1LSc	10	3	163
3	1HSc	5	4	236	364		3	D1LLk	4	4	171		3	D1LSc	10	4	179
3	1HSc	5	5	236	380		3	D1LLk	4	5	195		3	D1LSc	10	5	195
3	1HLk	7	1	212	340		3	D2LLk	11	1	143		3	D2LSc	9	1	147
3	1HLk	7	2	212	340		3	D2LLk	11	2	151		3	D2LSc	9	2	155
3	1HLk	7	3	216	344		3	D2LLk	11	3	163		3	D2LSc	9	3	163
3	1HLk	7	4	236	368		3	D2LLk	11	4	171		3	D2LSc	9	4	175
3	1HLk	7	5	nd	nd		3	D2LLk	11	5	191		3	D2LSc	9	5	187
3	1HLk	9	1	212	340		3	D2LLk	6	1	143		3	D2LSc	4	1	143
3	1HLk	9	2	216	344		3	D2LLk	6	2	151		3	D2LSc	4	2	155
3	1HLk	9	3	220	344		3	D2LLk	6	3	155		3	D2LSc	4	3	167
3	1HLk	9	4	236	368		3	D2LLk	6	4	167		3	D2LSc	4	4	171
3	1HLk	9	5	240	368		3	D2LLk	6	5	195		3	D2LSc	4	5	175
3	1HLk	4	1	212	332		3	D2LLk	5	1	147		3	D2LSc	3	1	143
3	1HLk	4	2	220	340		3	D2LLk	5	2	155		3	D2LSc	3	2	147
3	1HLk	4	3	220	348		3	D2LLk	5	3	163		3	D2LSc	3	3	163
3	1HLk	4	4	236	368		3	D2LLk	5	4	175		3	D2LSc	3	4	175
3	1HLk	4	5	nd	nd		3	D2LLk	5	5	203		3	D2LSc	3	5	nd
3	1HLk	12	1	204	332		3	D2LLk	12	1	143		3	D2LSc	6	1	143
3	1HLk	12	2	216	340		3	D2LLk	12	2	147		3	D2LSc	6	2	155
3	1HLk	12	3	216	344		3	D2LLk	12	3	163		3	D2LSc	6	3	171
3	1HLk	12	4	220	348		3	D2LLk	12	4	167		3	D2LSc	6	4	175
3	1HLk	12	5	236	360		3	D2LLk	12	5	195		3	D2LSc	6	5	195
3	1HLk	2	1	212	340		3	D2LLk	7	1	147		3	D2LSc	12	1	143
3	1HLk	2	2	216	340		3	D2LLk	7	2	155		3	D2LSc	12	2	155
3	1HLk	2	3	216	344		3	D2LLk	7	3	167		3	D2LSc	12	3	163
3	1HLk	2	4	236	360		3	D2LLk	7	4	171		3	D2LSc	12	4	171
3	1HLk	2	5	236	360		3	D2LLk	7	5	203		3	D2LSc	12	5	203
3	1HLk	11	1	200	324		3	D2LLk	3	1	143		3	D2LSc	1	1	143
3	1HLk	11	2	202	332		3	D2LLk	3	2	151		3	D2LSc	1	2	147
3	1HLk	11	3	216	340		3	D2LLk	3	3	155		3	D2LSc	1	3	155
3	1HLk	11	4	236	360		3	D2LLk	3	4	167		3	D2LSc	1	4	167
3	1HLk	11	5	240	368		3	D2LLk	3	5	203		3	D2LSc	1	5	187
3	1HLk	10	1	196	320		3	D2LLk	8	1	143		3	D2LSc	2	1	151
3	1HLk	10	2	200	320		3	D2LLk	8	2	151		3	D2LSc	2	2	151
3	1HLk	10	3	216	335		3	D2LLk	8	3	167		3	D2LSc	2	3	155
3	1HLk	10	4	226	348		3	D2LLk	8	4	175		3	D2LSc	2	4	167
3	1HLk	10	5	236	360		3	D2LLk	8	5	199		3	D2LSc	2	5	195
3	1HLk	5	1	204	332		3	D2LLk	9	1	143		3	D2LSc	8	1	143
3	1HLk	5	2	204	336		3	D2LLk	9	2	151		3	D2LSc	8	2	151
3	1HLk	5	3	216	340		3	D2LLk	9	3	151		3	D2LSc	8	3	167
3	1HLk	5	4	226	348		3	D2LLk	9	4	167		3	D2LSc	8	4	171
3	1HLk	5	5	236	368		3	D2LLk	9	5	nd		3	D2LSc	8	5	199
3	1HLk	6	1	200	324		3	D2LLk	4	1	143		3	D2LSc	11	1	143
3	1HLk	6	2	216	340		3	D2LLk	4	2	155		3	D2LSc	11	2	143
3	1HLk	6	3	236	368		3	D2LLk	4	3	155		3	D2LSc	11	3	155
3	1HLk	6	4	236	360		3	D2LLk	4	4	167		3	D2LSc	11	4	171
3	1HLk	6	5	240	368		3	D2LLk	4	5	195		3	D2LSc	11	5	199
3	1HLk	1	1	200	320		3	D2LLk	1	1	143		3	D2LSc	10	1	155
3	1HLk	1	2	212	336		3	D2LLk	1	2	155		3	D2LSc	10	2	163
3	1HLk	1	3	228	348		3	D2LLk	1	3	167		3	D2LSc	10	3	163
3	1HLk	1	4	236	360		3	D2LLk	1	4	171		3	D2LSc	10	4	171
3	1HLk	1	5	nd	nd		3	D2LLk	1	5	191		3	D2LSc	10	5	199
3	8HSc	5	1	176	300		3	D3LLk	11	1	143		3	D3LSc	10	1	139
3	8HSc	5	2	176	308		3	D3LLk	11	2	151		3	D3LSc	10	2	151
3	8HSc	5	3	188	308		3	D3LLk	11	3	155		3	D3LSc	10	3	163
3	8HSc	5	4	196	316		3	D3LLk	11	4	167		3	D3LSc	10	4	171
3	8HSc	5	5	nd	nd		3	D3LLk	11	5	187		3	D3LSc	10	5	187
3	8HSc	6	1	176	300		3	D3LLk	5	1	143		3	D3LSc	8	1	143
3	8HSc	6	2	188	308		3	D3LLk	5	2	155		3	D3LSc	8	2	163
3	8HSc	6	3	188	312		3	D3LLk	5	3	167		3	D3LSc	8	3	163
3	8HSc	6	4	192	320		3	D3LLk	5	4	175		3	D3LSc	8	4	175
3	8HSc	6	5	nd	nd		3	D3LLk	5	5	199		3	D3LSc	8	5	175
3	8HSc	10	1	172	300		3	D3LLk	12	1	143		3	D3LSc	4	1	143
3	8HSc	10	2	176	308		3	D3LLk	12	2	151		3	D3LSc	4	2	155
3	8HSc	10	3	188	308		3	D3LLk	12	3	163		3	D3LSc	4	3	163
3	8HSc	10	4	192	320		3	D3LLk	12	4	171		3	D3LSc	4	4	175
3	8HSc	10	5	196	324		3	D3LLk	12	5	191		3	D3LSc	4	5	175
3	8HSc	2	1	176	300		3	D3LLk	8	1	143		3	D3LSc	11	1	147
3	8HSc	2	2	188	308		3	D3LLk	8	2	151		3	D3LSc	11	2	147
3	8HSc	2	3	192	320		3	D3LLk	8	3	151		3	D3LSc	11	3	167
3	8HSc	2	4	200	324		3	D3LLk	8	4	167		3	D3LSc	11	4	171
3	8HSc	2	5	204	332		3	D3LLk	8	5	191		3	D3LSc	11	5	195
3	8HSc	7	1	176	300		3	D3LLk	9	1	143		3	D3LSc	3	1	143
3	8HSc	7	2	176	308		3	D3LLk	9	2	151		3	D3LSc	3	2	147
3	8HSc	7	3	192	316		3	D3LLk	9	3	163		3	D3LSc	3	3	155
3	8HSc	7	4	204	332		3	D3LLk	9	4	175		3	D3LSc	3	4	175
3	8HSc	7	5	204	332		3	D3LLk	9	5	nd		3	D3LSc	3	5	187
3	8HSc	3	1	172	300		3	D3LLk	6	1	143		3	D3LSc	2	1	143
3	8HSc	3	2	176	300		3	D3LLk	6	2	151		3	D3LSc	2	2	147
3	8HSc	3	3	188	320		3	D3LLk	6	3	167		3	D3LSc	2	3	163
3	8HSc	3	4	196	324		3	D3LLk	6	4	171		3	D3LSc	2	4	167
3	8HSc	3	5	204	332		3	D3LLk	6	5	195		3	D3LSc	2	5	187
3	8HSc	9	1	172	296		3	D3LLk	10	1	143		3	D3LSc	1	1	143
3	8HSc	9	2	172	300		3	D3LLk	10	2	155		3	D3LSc	1	2	143
3	8HSc	9	3	188	316		3	D3LLk	10	3	155		3	D3LSc	1	3	151
3	8HSc	9	4	188	308		3	D3LLk	10	4	167		3	D3LSc	1	4	171
3	8HSc	9	5	188	316		3	D3LLk	10	5	187		3	D3LSc	1	5	175
3	8HSc	4	1	168	292		3	D3LLk	2	1	143		3	D3LSc	9	1	143
3	8HSc	4	2	172	296		3	D3LLk	2	2	147		3	D3LSc	9	2	151
3	8HSc	4	3	196	332		3	D3LLk	2	3	163		3	D3LSc	9	3	163
3	8HSc	4	4	196	320		3	D3LLk	2	4	171		3	D3LSc	9	4	175
3	8HSc	4	5	nd	nd		3	D3LLk	2	5	199		3	D3LSc	9	5	nd
3	8HSc	8	1	172	300		3	D3LLk	4	1	143		3	D3LSc	6	1	143
3	8HSc	8	2	176	300		3	D3LLk	4	2	151		3	D3LSc	6	2	151
3	8HSc	8	3	188	308		3	D3LLk	4	3	167		3	D3LSc	6	3	163
3	8HSc	8	4	196	324		3	D3LLk	4	4	175		3	D3LSc	6	4	171
3	8HSc	8	5	204	332		3	D3LLk	4	5	191		3	D3LSc	6	5	171
3	8HSc	12	1	168	288		3	D3LLk	1	1	143		3	D3LSc	7	1	143
3	8HSc	12	2	168	300		3	D3LLk	1	2	147		3	D3LSc	7	2	147
3	8HSc	12	3	176	300		3	D3LLk	1	3	155		3	D3LSc	7	3	151
3	8HSc	12	4	196	316		3	D3LLk	1	4	171		3	D3LSc	7	4	167
3	8HSc	12	5	204	332		3	D3LLk	1	5	nd		3	D3LSc	7	5	199
3	8HLk	6	1	180	308		3	D4LLk	7	1	147		3	D4LSc	11	1	147
3	8HLk	6	2	188	312		3	D4LLk	7	2	151		3	D4LSc	11	2	163
3	8HLk	6	3	196	320		3	D4LLk	7	3	163		3	D4LSc	11	3	171
3	8HLk	6	4	196	332		3	D4LLk	7	4	171		3	D4LSc	11	4	187
3	8HLk	6	5	nd	nd		3	D4LLk	7	5	191		3	D4LSc	11	5	191
3	8HLk	4	1	176	300		3	D4LLk	3	1	143		3	D4LSc	3	1	143
3	8HLk	4	2	180	308		3	D4LLk	3	2	155		3	D4LSc	3	2	155
3	8HLk	4	3	196	316		3	D4LLk	3	3	175		3	D4LSc	3	3	167
3	8HLk	4	4	204	332		3	D4LLk	3	4	175		3	D4LSc	3	4	179
3	8HLk	9	5	204	332		3	D4LLk	3	5	195		3	D4LSc	3	5	nd
3	8HLk	9	1	180	308		3	D4LLk	12	1	143		3	D4LSc	6	1	147
3	8HLk	9	2	180	316		3	D4LLk	12	2	151		3	D4LSc	6	2	151
3	8HLk	9	3	188	316		3	D4LLk	12	3	155		3	D4LSc	6	3	163
3	8HLk	9	4	196	320		3	D4LLk	12	4	171		3	D4LSc	6	4	167
3	8HLk	9	5	204	332		3	D4LLk	12	5	191		3	D4LSc	6	5	187
3	8HLk	2	1	176	300		3	D4LLk	5	1	147		3	D4LSc	8	1	143
3	8HLk	2	2	188	316		3	D4LLk	5	2	163		3	D4LSc	8	2	151
3	8HLk	2	3	188	316		3	D4LLk	5	3	163		3	D4LSc	8	3	163
3	8HLk	2	4	196	320		3	D4LLk	5	4	175		3	D4LSc	8	4	175
3	8HLk	2	5	196	332		3	D4LLk	5	5	195		3	D4LSc	8	5	187
3	8HLk	1	1	188	296		3	D4LLk	9	1	143		3	D4LSc	9	1	143
3	8HLk	1	2	188	312		3	D4LLk	9	2	155		3	D4LSc	9	2	147
3	8HLk	1	3	196	320		3	D4LLk	9	3	167		3	D4LSc	9	3	163
3	8HLk	1	4	196	332		3	D4LLk	9	4	171		3	D4LSc	9	4	171
3	8HLk	1	5	204	332		3	D4LLk	9	5	199		3	D4LSc	9	5	203
3	8HLk	7	1	176	300		3	D4LLk	4	1	143		3	D4LSc	2	1	143
3	8HLk	7	2	180	308		3	D4LLk	4	2	151		3	D4LSc	2	2	151
3	8HLk	7	3	180	312		3	D4LLk	4	3	155		3	D4LSc	2	3	163
3	8HLk	7	4	196	320		3	D4LLk	4	4	167		3	D4LSc	2	4	175
3	8HLk	7	5	nd	nd		3	D4LLk	4	5	191		3	D4LSc	2	5	203
3	8HLk	11	1	176	308		3	D4LLk	6	1	147		3	D4LSc	5	1	147
3	8HLk	11	2	180	308		3	D4LLk	6	2	155		3	D4LSc	5	2	151
3	8HLk	11	3	188	320		3	D4LLk	6	3	155		3	D4LSc	5	3	167
3	8HLk	11	4	196	320		3	D4LLk	6	4	167		3	D4LSc	5	4	171
3	8HLk	11	5	204	332		3	D4LLk	6	5	nd		3	D4LSc	5	5	295
3	8HLk	10	1	180	300		3	D4LLk	10	1	143		3	D4LSc	7	1	143
3	8HLk	10	2	188	316		3	D4LLk	10	2	147		3	D4LSc	7	2	151
3	8HLk	10	3	188	316		3	D4LLk	10	3	163		3	D4LSc	7	3	167
3	8HLk	10	4	196	320		3	D4LLk	10	4	171		3	D4LSc	7	4	175
3	8HLk	10	5	196	332		3	D4LLk	10	5	195		3	D4LSc	7	5	191
3	8HLk	5	1	176	300		3	D4LLk	2	1	143		3	D4LSc	10	1	143
3	8HLk	5	2	176	308		3	D4LLk	2	2	151		3	D4LSc	10	2	151
3	8HLk	5	3	188	308		3	D4LLk	2	3	155		3	D4LSc	10	3	163
3	8HLk	5	4	188	312		3	D4LLk	2	4	163		3	D4LSc	10	4	175
3	8HLk	5	5	196	320		3	D4LLk	2	5	191		3	D4LSc	10	5	199
3	8HLk	12	1	180	308		3	D4LLk	8	1	143		3	D4LSc	4	1	143
3	8HLk	12	2	188	308		3	D4LLk	8	2	151		3	D4LSc	4	2	155
3	8HLk	12	3	196	320		3	D4LLk	8	3	163		3	D4LSc	4	3	167
3	8HLk	12	4	212	332		3	D4LLk	8	4	167		3	D4LSc	4	4	171
3	8HLk	12	5	nd	nd		3	D4LLk	8	5	195		3	D4LSc	4	5	199
							3	D5LLk	11	1	167		3	D5LSc	5	1	163
							3	D5LLk	11	2	167		3	D5LSc	5	2	163
							3	D5LLk	11	3	187		3	D5LSc	5	3	171
							3	D5LLk	11	4	203		3	D5LSc	5	4	187
							3	D5LLk	11	5	203		3	D5LSc	5	5	187
							3	D5LLk	6	1	167		3	D5LSc	9	1	167
							3	D5LLk	6	2	175		3	D5LSc	9	2	175
							3	D5LLk	6	3	191		3	D5LSc	9	3	187
							3	D5LLk	6	4	195		3	D5LSc	9	4	195
							3	D5LLk	6	5	nd		3	D5LSc	9	5	219
							3	D5LLk	1	1	155		3	D5LSc	4	1	163
							3	D5LLk	1	2	167		3	D5LSc	4	2	175
							3	D5LLk	1	3	175		3	D5LSc	4	3	175
							3	D5LLk	1	4	191		3	D5LSc	4	4	191
							3	D5LLk	1	5	219		3	D5LSc	4	5	191
							3	D5LLk	10	1	163		3	D5LSc	11	1	151
							3	D5LLk	10	2	171		3	D5LSc	11	2	163
							3	D5LLk	10	3	179		3	D5LSc	11	3	171
							3	D5LLk	10	4	195		3	D5LSc	11	4	187
							3	D5LLk	10	5	215		3	D5LSc	11	5	203
							3	D5LLk	3	1	163		3	D5LSc	1	1	167
							3	D5LLk	3	2	171		3	D5LSc	1	2	167
							3	D5LLk	3	3	191		3	D5LSc	1	3	187
							3	D5LLk	3	4	199		3	D5LSc	1	4	191
							3	D5LLk	3	5	223		3	D5LSc	1	5	nd
							3	D5LLk	5	1	163		3	D5LSc	12	1	163
							3	D5LLk	5	2	171		3	D5LSc	12	2	175
							3	D5LLk	5	3	171		3	D5LSc	12	3	191
							3	D5LLk	5	4	179		3	D5LSc	12	4	199
							3	D5LLk	5	5	211		3	D5LSc	12	5	227
							3	D5LLk	4	1	155		3	D5LSc	2	1	163
							3	D5LLk	4	2	171		3	D5LSc	2	2	175
							3	D5LLk	4	3	191		3	D5LSc	2	3	187
							3	D5LLk	4	4	199		3	D5LSc	2	4	195
							3	D5LLk	4	5	219		3	D5LSc	2	5	223
							3	D5LLk	2	1	163		3	D5LSc	8	1	163
							3	D5LLk	2	2	175		3	D5LSc	8	2	171
							3	D5LLk	2	3	187		3	D5LSc	8	3	179
							3	D5LLk	2	4	199		3	D5LSc	8	4	191
							3	D5LLk	2	5	223		3	D5LSc	8	5	215
							3	D5LLk	9	1	155		3	D5LSc	7	1	155
							3	D5LLk	9	2	171		3	D5LSc	7	2	163
							3	D5LLk	9	3	179		3	D5LSc	7	3	167
							3	D5LLk	9	4	195		3	D5LSc	7	4	187
							3	D5LLk	9	5	219		3	D5LSc	7	5	199
							3	D5LLk	12	1	163		3	D5LSc	3	1	155
							3	D5LLk	12	2	171		3	D5LSc	3	2	163
							3	D5LLk	12	3	187		3	D5LSc	3	3	167
							3	D5LLk	12	4	187		3	D5LSc	3	4	179
							3	D5LLk	12	5	211		3	D5LSc	3	5	215
							3	D6LLk	1	1	187		3	D6LSc	1	1	187
							3	D6LLk	1	2	199		3	D6LSc	1	2	195
							3	D6LLk	1	3	215		3	D6LSc	1	3	211
							3	D6LLk	1	4	223		3	D6LSc	1	4	227
							3	D6LLk	1	5	243		3	D6LSc	1	5	239
							3	D6LLk	10	1	191		3	D6LSc	8	1	195
							3	D6LLk	10	2	199		3	D6LSc	8	2	195
							3	D6LLk	10	3	215		3	D6LSc	8	3	195
							3	D6LLk	10	4	227		3	D6LSc	8	4	219
							3	D6LLk	10	5	251		3	D6LSc	8	5	239
							3	D6LLk	4	1	187		3	D6LSc	2	1	187
							3	D6LLk	4	2	203		3	D6LSc	2	2	195
							3	D6LLk	4	3	315		3	D6LSc	2	3	199
							3	D6LLk	4	4	223		3	D6LSc	2	4	219
							3	D6LLk	4	5	239		3	D6LSc	2	5	nd
							3	D6LLk	8	1	187		3	D6LSc	10	1	187
							3	D6LLk	8	2	199		3	D6LSc	10	2	195
							3	D6LLk	8	3	211		3	D6LSc	10	3	203
							3	D6LLk	8	4	219		3	D6LSc	10	4	227
							3	D6LLk	8	5	nd		3	D6LSc	10	5	243
							3	D6LLk	3	1	187		3	D6LSc	4	1	187
							3	D6LLk	3	2	195		3	D6LSc	4	2	191
							3	D6LLk	3	3	215		3	D6LSc	4	3	211
							3	D6LLk	3	4	227		3	D6LSc	4	4	219
							3	D6LLk	3	5	251		3	D6LSc	4	5	235
							3	D6LLk	9	1	191		3	D6LSc	6	1	195
							3	D6LLk	9	2	195		3	D6LSc	6	2	195
							3	D6LLk	9	3	203		3	D6LSc	6	3	199
							3	D6LLk	9	4	219		3	D6LSc	6	4	215
							3	D6LLk	9	5	219		3	D6LSc	6	5	223
							3	D6LLk	5	1	187		3	D6LSc	3	1	187
							3	D6LLk	5	2	195		3	D6LSc	3	2	187
							3	D6LLk	5	3	215		3	D6LSc	3	3	199
							3	D6LLk	5	4	227		3	D6LSc	3	4	223
							3	D6LLk	5	5	247		3	D6LSc	3	5	227
							3	D6LLk	6	1	187		3	D6LSc	11	1	187
							3	D6LLk	6	2	199		3	D6LSc	11	2	187
							3	D6LLk	6	3	211		3	D6LSc	11	3	211
							3	D6LLk	6	4	219		3	D6LSc	11	4	219
							3	D6LLk	6	5	239		3	D6LSc	11	5	nd
							3	D6LLk	11	1	187		3	D6LSc	9	1	195
							3	D6LLk	11	2	199		3	D6LSc	9	2	203
							3	D6LLk	11	3	211		3	D6LSc	9	3	215
							3	D6LLk	11	4	227		3	D6LSc	9	4	223
							3	D6LLk	11	5	251		3	D6LSc	9	5	247
							3	D6LLk	2	1	187		3	D6LSc	7	1	187
							3	D6LLk	2	2	199		3	D6LSc	7	2	211
							3	D6LLk	2	3	215		3	D6LSc	7	3	219
							3	D6LLk	2	4	227		3	D6LSc	7	4	235
							3	D6LLk	2	5	247		3	D6LSc	7	5	235
							3	D7LLk	4	1	187		3	D7LSc	10	1	187
							3	D7LLk	4	2	199		3	D7LSc	10	2	187
							3	D7LLk	4	3	215		3	D7LSc	10	3	199
							3	D7LLk	4	4	223		3	D7LSc	10	4	223
							3	D7LLk	4	5	247		3	D7LSc	10	5	235
							3	D7LLk	1	1	191		3	D7LSc	9	1	191
							3	D7LLk	1	2	195		3	D7LSc	9	2	203
							3	D7LLk	1	3	203		3	D7LSc	9	3	203
							3	D7LLk	1	4	215		3	D7LSc	9	4	219
							3	D7LLk	1	5	nd		3	D7LSc	9	5	247
							3	D7LLk	2	1	187		3	D7LSc	8	1	187
							3	D7LLk	2	2	195		3	D7LSc	8	2	199
							3	D7LLk	2	3	211		3	D7LSc	8	3	199
							3	D7LLk	2	4	219		3	D7LSc	8	4	223
							3	D7LLk	2	5	219		3	D7LSc	8	5	223
							3	D7LLk	3	1	187		3	D7LSc	12	1	187
							3	D7LLk	3	2	199		3	D7LSc	12	2	195
							3	D7LLk	3	3	215		3	D7LSc	12	3	211
							3	D7LLk	3	4	227		3	D7LSc	12	4	223
							3	D7LLk	3	5	247		3	D7LSc	12	5	239
							3	D7LLk	10	1	187		3	D7LSc	7	1	187
							3	D7LLk	10	2	195		3	D7LSc	7	2	187
							3	D7LLk	10	3	215		3	D7LSc	7	3	195
							3	D7LLk	10	4	227		3	D7LSc	7	4	227
							3	D7LLk	10	5	247		3	D7LSc	7	5	227
							3	D7LLk	9	1	187		3	D7LSc	11	1	187
							3	D7LLk	9	2	203		3	D7LSc	11	2	195
							3	D7LLk	9	3	215		3	D7LSc	11	3	211
							3	D7LLk	9	4	223		3	D7LSc	11	4	215
							3	D7LLk	9	5	247		3	D7LSc	11	5	239
							3	D7LLk	8	1	191		3	D7LSc	6	1	191
							3	D7LLk	8	2	203		3	D7LSc	6	2	195
							3	D7LLk	8	3	215		3	D7LSc	6	3	211
							3	D7LLk	8	4	223		3	D7LSc	6	4	227
							3	D7LLk	8	5	247		3	D7LSc	6	5	227
							3	D7LLk	12	1	187		3	D7LSc	3	1	187
							3	D7LLk	12	2	195		3	D7LSc	3	2	191
							3	D7LLk	12	3	211		3	D7LSc	3	3	219
							3	D7LLk	12	4	215		3	D7LSc	3	4	219
							3	D7LLk	12	5	239		3	D7LSc	3	5	nd
							3	D7LLk	5	1	187		3	D7LSc	2	1	187
							3	D7LLk	5	2	203		3	D7LSc	2	2	195
							3	D7LLk	5	3	203		3	D7LSc	2	3	211
							3	D7LLk	5	4	227		3	D7LSc	2	4	223
							3	D7LLk	5	5	243		3	D7LSc	2	5	239
							3	D7LLk	11	1	187		3	D7LSc	5	1	187
							3	D7LLk	11	2	199		3	D7LSc	5	2	191
							3	D7LLk	11	3	211		3	D7LSc	5	3	203
							3	D7LLk	11	4	219		3	D7LSc	5	4	219
							3	D7LLk	11	5	243		3	D7LSc	5	5	239

## Sheet: Fig. 6
Link to metadata
Cohort	Treatment	Vial	Sex	Eclosion time (Days)	Dry mass (mg)
1	Nm	12	M	11.5	0.294
1	Nm	12	M	12	0.285
1	Nm	12	F	11.5	0.36
1	Nm	12	F	12	0.379
1	Nm	4	M	11.5	0.266
1	Nm	4	F	11.5	0.337
1	Nm	4	F	12	0.311
1	Nm	4	F	12	0.36
1	Nm	9	M	11.5	0.264
1	Nm	9	M	12	0.321
1	Nm	9	F	12	0.32
1	Nm	9	F	12	0.331
1	Nm	1	M	11.5	0.207
1	Nm	1	M	12	0.273
1	Nm	1	F	11.5	0.306
1	Nm	1	F	12	0.296
1	Nm	1	F	12	0.279
1	Nm	10	M	11.5	0.33
1	Nm	10	M	12.5	0.313
1	Nm	10	F	11.5	0.312
1	Nm	10	F	12	0.313
1	Nm	10	F	12	0.34
1	Nm	2	M	11.5	0.222
1	Nm	2	M	12	0.282
1	Nm	2	F	12	0.308
1	Nm	2	F	12	0.293
1	Nm	2	F	12	0.327
1	Nm	8	M	11.5	0.312
1	Nm	8	M	12	0.228
1	Nm	8	F	11.5	0.256
1	Nm	8	F	12	0.28
1	Nm	8	F	12	0.347
1	Nm	11	M	11.5	0.237
1	Nm	11	M	12.5	0.325
1	Nm	11	M	13	0.288
1	Nm	11	F	12	0.315
1	Nm	11	F	12	0.295
1	Nm	7	M	11.5	0.267
1	Nm	7	M	12	0.241
1	Nm	7	F	12	0.32
1	Nm	7	F	12	0.29
1	Nm	7	F	12.5	0.354
1	Nm	3	M	12	0.22
1	Nm	3	M	12.5	0.214
1	Nm	3	F	12	0.285
1	Nm	3	F	12	0.379
1	Nm	3	F	12	0.285
1	Ax	6	M	13	0.173
1	Ax	6	M	13.5	0.169
1	Ax	6	M	14	0.269
1	Ax	6	F	13	0.378
1	Ax	6	F	14	0.379
1	Ax	3	M	13	0.212
1	Ax	3	M	14.5	0.175
1	Ax	3	F	13	0.31
1	Ax	3	F	13.5	0.287
1	Ax	3	F	14	0.345
1	Ax	11	M	13	0.291
1	Ax	11	M	13.5	0.288
1	Ax	11	F	13	0.287
1	Ax	11	F	14	0.31
1	Ax	8	M	13	0.193
1	Ax	8	M	14	0.209
1	Ax	8	F	13	0.294
1	Ax	8	F	13.5	0.294
1	Ax	8	F	14	0.31
1	Ax	12	M	13	0.189
1	Ax	12	M	13.5	0.278
1	Ax	12	F	13	0.253
1	Ax	12	F	13.5	0.32
1	Ax	9	M	13	0.262
1	Ax	9	M	13.5	0.261
1	Ax	9	M	14	0.169
1	Ax	9	F	13	0.331
1	Ax	4	M	13	0.219
1	Ax	4	M	13.5	0.164
1	Ax	4	F	13	0.385
1	Ax	4	F	14.5	0.289
1	Ax	5	M	13	0.196
1	Ax	5	F	13	0.255
1	Ax	5	F	14	0.292
1	Ax	5	F	14	0.294
1	Ax	7	M	13	0.213
1	Ax	7	M	13	0.29
1	Ax	7	F	13.5	0.253
1	Ax	7	F	13.5	0.255
1	Ax	1	M	13.5	0.159
1	Ax	1	F	13.5	0.385
1	Ax	1	F	14	0.287
1	Ax	1	F	14.5	0.338
1	LSc	3	M	11.5	0.314
1	LSc	3	M	12	0.211
1	LSc	3	F	11.5	0.307
1	LSc	3	F	12	0.321
1	LSc	6	M	11.5	0.304
1	LSc	6	M	12	0.254
1	LSc	6	F	12	0.283
1	LSc	6	F	12	0.264
1	LSc	4	M	11.5	0.307
1	LSc	4	M	12	0.246
1	LSc	4	F	12	0.336
1	LSc	4	F	12	0.325
1	LSc	12	M	11.5	0.344
1	LSc	12	M	12	0.26
1	LSc	12	F	11.5	0.361
1	LSc	12	F	12	0.393
1	LSc	10	M	11.5	0.35
1	LSc	10	M	12	0.303
1	LSc	10	F	11.5	0.365
1	LSc	10	F	12	0.324
1	LSc	10	F	12.5	0.325
1	LSc	1	M	11.5	0.309
1	LSc	1	F	11.5	0.283
1	LSc	1	F	12	0.359
1	LSc	1	F	12	0.299
1	LSc	11	M	11.5	0.212
1	LSc	11	M	12	0.231
1	LSc	11	M	12.5	0.234
1	LSc	11	F	12	0.281
1	LSc	9	M	11.5	0.351
1	LSc	9	M	12.5	0.29
1	LSc	9	F	11.5	0.264
1	LSc	9	F	12	0.33
1	LSc	9	F	12	0.365
1	LSc	7	M	11.5	0.237
1	LSc	7	M	12	0.32
1	LSc	7	F	12	0.324
1	LSc	7	F	12	0.307
1	LSc	8	M	11.5	0.286
1	LSc	8	M	12	0.271
1	LSc	8	F	12	0.297
1	LSc	8	F	12	0.361
1	LLk	12	M	11.5	0.237
1	LLk	12	M	12	0.334
1	LLk	12	F	11.5	0.292
1	LLk	12	F	12	0.354
1	LLk	1	M	11.5	0.238
1	LLk	1	M	12	0.221
1	LLk	1	F	12	0.292
1	LLk	1	F	12	0.307
1	LLk	5	M	11.5	0.259
1	LLk	5	M	12.5	0.241
1	LLk	5	F	11.5	0.307
1	LLk	5	F	12	0.316
1	LLk	10	M	11.5	0.285
1	LLk	10	M	12	0.339
1	LLk	10	F	12	0.312
1	LLk	10	F	12	0.33
1	LLk	8	M	11.5	0.229
1	LLk	8	M	12	0.244
1	LLk	8	F	11.5	0.316
1	LLk	8	F	12	0.326
1	LLk	6	M	11.5	0.238
1	LLk	6	M	12.5	0.246
1	LLk	6	F	12	0.376
1	LLk	6	F	12	0.337
1	LLk	2	M	11.5	0.226
1	LLk	2	M	12	0.242
1	LLk	2	F	11.5	0.312
1	LLk	2	F	12	0.272
1	LLk	4	M	12	0.235
1	LLk	4	M	13	0.245
1	LLk	4	F	11.5	0.376
1	LLk	4	F	12	0.335
1	LLk	4	F	13	0.332
1	LLk	9	M	12	0.241
1	LLk	9	F	11.5	0.316
1	LLk	9	F	12	0.312
1	LLk	9	F	12	0.362
1	LLk	3	M	11.5	0.304
1	LLk	3	M	12	0.285
1	LLk	3	F	11.5	0.326
1	LLk	3	F	12	0.284
1	HSc	7	M	12	0.151
1	HSc	7	M	13.5	0.19
1	HSc	7	F	13	0.349
1	HSc	7	F	13	0.305
1	HSc	9	M	12.5	0.135
1	HSc	9	F	13	0.355
1	HSc	9	F	13	0.366
1	HSc	9	F	13.5
1	HSc	5	M	12	0.234
1	HSc	5	M	13	0.214
1	HSc	5	F	12	0.333
1	HSc	5	F	13	0.343
1	HSc	6	M	12.5	0.29
1	HSc	6	M	13.5	0.221
1	HSc	6	F	13	0.382
1	HSc	6	F	13.5	0.264
1	HSc	11	M	12	0.167
1	HSc	11	M	13.5	0.231
1	HSc	11	F	13	0.308
1	HSc	11	F	13	0.297
1	HSc	10	M	12.5	0.139
1	HSc	10	M	14	0.174
1	HSc	10	F	13	0.3
1	HSc	10	F	13.5	0.325
1	HSc	12	M	12	0.166
1	HSc	12	M	13	0.203
1	HSc	12	F	13	0.277
1	HSc	12	F	13.5	0.324
1	HSc	1	M	12.5	0.217
1	HSc	1	M	14	0.225
1	HSc	1	F	13	0.314
1	HSc	8	M	13	0.157
1	HSc	8	F	12.5	0.284
1	HSc	8	F	13	0.318
1	HSc	8	F	13.5	0.382
1	HSc	4	M	12.5	0.183
1	HSc	4	M	13	0.206
1	HSc	4	F	13	0.289
1	HSc	4	F	14	0.277
1	HLk	12	M	12	0.279
1	HLk	12	M	12.5	0.157
1	HLk	12	F	13	0.33
1	HLk	12	F	13.5	0.317
1	HLk	2	M	12.5	0.298
1	HLk	2	M	13	0.186
1	HLk	2	F	13	0.326
1	HLk	5	M	12	0.151
1	HLk	5	F	13	0.376
1	HLk	5	F	13.5	0.334
1	HLk	4	M	12	0.261
1	HLk	4	F	12.5	0.33
1	HLk	4	F	13	0.272
1	HLk	4	F	14	0.335
1	HLk	9	M	12.5	0.202
1	HLk	9	M	13	0.274
1	HLk	9	F	14.5	0.34
1	HLk	3	M	12	0.147
1	HLk	3	F	13	0.335
1	HLk	3	F	13.5	0.256
1	HLk	6	M	12.5	0.183
1	HLk	6	M	13	0.239
1	HLk	6	F	12	0.266
1	HLk	6	F	13	0.312
1	HLk	11	M	12.5	0.142
1	HLk	11	M	14	0.157
1	HLk	11	F	13	0.362
1	HLk	11	F	13.5	0.34
1	HLk	8	M	12	0.248
1	HLk	8	M	13.5	0.267
1	HLk	8	F	13	0.334
1	HLk	7	M	12.5	0.194
1	HLk	7	M	13.5	0.265
1	HLk	7	F	13	0.284
1	HLk	7	F	13.5	0.259
2	Nm	2	M	11.5	0.305
2	Nm	2	M	12.5	0.249
2	Nm	2	F	11.5	0.351
2	Nm	2	F	12	0.235
2	Nm	2	F	12	0.293
2	Nm	8	M	11.5	0.247
2	Nm	8	M	12	0.35
2	Nm	8	M	12.5	0.274
2	Nm	8	F	12	0.325
2	Nm	7	M	11.5	0.214
2	Nm	7	M	12	0.227
2	Nm	7	F	11.5	0.382
2	Nm	7	F	12	0.307
2	Nm	4	M	11.5	0.325
2	Nm	4	M	12.5	0.252
2	Nm	4	F	12	0.381
2	Nm	4	F	12	0.324
2	Nm	11	M	11.5	0.329
2	Nm	11	M	12	0.353
2	Nm	11	F	11.5	0.355
2	Nm	11	F	12	0.276
2	Nm	1	M	11.5	0.341
2	Nm	1	M	12	0.339
2	Nm	1	F	11.5	0.283
2	Nm	1	F	12	0.264
2	Nm	1	F	12	0.264
2	Nm	12	M	11.5	0.301
2	Nm	12	M	13	0.211
2	Nm	12	F	12	0.298
2	Nm	12	F	12	0.327
2	Nm	10	M	11.5	0.324
2	Nm	10	M	12	0.33
2	Nm	10	F	12	0.354
2	Nm	10	F	12.5	0.318
2	Nm	5	M	11.5	0.302
2	Nm	5	M	13	0.286
2	Nm	5	F	11.5	0.296
2	Nm	5	F	12	0.393
2	Nm	9	M	11.5	0.205
2	Nm	9	M	12	0.351
2	Nm	9	F	12	0.355
2	Nm	9	F	12	0.299
2	Ax	1	M	13	0.194
2	Ax	1	M	13.5	0.163
2	Ax	1	F	13	0.384
2	Ax	1	F	14	0.255
2	Ax	3	M	13	0.175
2	Ax	3	M	13.5	0.261
2	Ax	3	M	14.5	0.198
2	Ax	3	F	13	0.305
2	Ax	3	F	13.5	0.29
2	Ax	7	M	13	0.268
2	Ax	7	M	14	0.252
2	Ax	7	M	14.5	0.245
2	Ax	7	F	13.5	0.384
2	Ax	7	F	14	0.331
2	Ax	8	M	13	0.211
2	Ax	8	M	13.5	0.15
2	Ax	8	F	13	0.321
2	Ax	8	F	13.5	0.261
2	Ax	6	M	13	0.196
2	Ax	6	M	13.5	0.179
2	Ax	6	F	13	0.262
2	Ax	6	F	13.5	0.262
2	Ax	6	F	14	0.29
2	Ax	11	M	13	0.244
2	Ax	11	M	14	0.203
2	Ax	11	M	14.5	0.24
2	Ax	11	F	13	0.264
2	Ax	11	F	14	0.385
2	Ax	2	M	13	0.218
2	Ax	2	M	13.5	0.241
2	Ax	2	F	13	0.311
2	Ax	2	F	13.5	0.246
2	Ax	2	F	14.5	0.309
2	Ax	12	M	13	0.226
2	Ax	12	M	14	0.22
2	Ax	12	F	13.5	0.284
2	Ax	12	F	14	0.296
2	Ax	12	F	14.5	0.364
2	Ax	9	M	13	0.26
2	Ax	9	M	14	0.231
2	Ax	9	F	13	0.387
2	Ax	9	F	14	0.284
2	Ax	4	M	13	0.29
2	Ax	4	M	13.5	0.278
2	Ax	4	F	13	0.383
2	Ax	4	F	14	0.246
2	LSc	12	M	11.5	0.283
2	LSc	12	M	12	0.236
2	LSc	12	F	11.5	0.324
2	LSc	12	F	12	0.276
2	LSc	12	F	12	0.325
2	LSc	4	M	11.5	0.265
2	LSc	4	M	12	0.353
2	LSc	4	F	11.5	0.281
2	LSc	4	F	12	0.307
2	LSc	4	F	12	0.298
2	LSc	3	M	11.5	0.307
2	LSc	3	M	12	0.29
2	LSc	3	M	13	0.278
2	LSc	3	F	12	0.382
2	LSc	3	F	12	0.355
2	LSc	11	M	11.5	0.299
2	LSc	11	M	12.5	0.283
2	LSc	11	F	11.5	0.381
2	LSc	11	F	12	0.321
2	LSc	11	F	12	0.354
2	LSc	7	M	11.5	0.303
2	LSc	7	M	12	0.275
2	LSc	7	F	11.5	0.307
2	LSc	7	F	12	0.336
2	LSc	7	F	12	0.324
2	LSc	5	M	11.5	0.27
2	LSc	5	M	12	0.297
2	LSc	5	F	11.5	0.298
2	LSc	5	F	12	0.235
2	LSc	2	M	11.5	0.307
2	LSc	2	M	12	0.213
2	LSc	2	F	11.5	0.276
2	LSc	2	F	12	0.359
2	LSc	10	M	11.5	0.216
2	LSc	10	M	12	0.222
2	LSc	10	M	12.5	0.237
2	LSc	10	F	12	0.299
2	LSc	9	M	11.5	0.337
2	LSc	9	M	11.5	0.317
2	LSc	9	M	12.5	0.277
2	LSc	9	F	12	0.331
2	LSc	9	F	12.5	0.359
2	LSc	6	M	11.5	0.288
2	LSc	6	M	12	0.351
2	LSc	6	F	12	0.324
2	LSc	6	F	12	0.297
2	LLk	4	M	11.5	0.355
2	LLk	4	M	12	0.317
2	LLk	4	F	11.5	0.272
2	LLk	4	F	12	0.384
2	LLk	4	F	12	0.35
2	LLk	11	M	11.5	0.35
2	LLk	11	M	12	0.318
2	LLk	11	F	11.5	0.315
2	LLk	11	F	12	0.345
2	LLk	11	F	12	0.291
2	LLk	5	M	11.5	0.361
2	LLk	5	M	12	0.266
2	LLk	5	F	11.5	0.335
2	LLk	5	F	12	0.333
2	LLk	8	M	11.5	0.227
2	LLk	8	M	12	0.271
2	LLk	8	F	12	0.353
2	LLk	1	M	11.5	0.317
2	LLk	1	M	12	0.364
2	LLk	1	M	12.5	0.304
2	LLk	1	F	11.5	0.312
2	LLk	1	F	12	0.325
2	LLk	2	M	11.5	0.253
2	LLk	2	M	12	0.346
2	LLk	2	F	11.5	0.362
2	LLk	2	F	12	0.354
2	LLk	10	M	11.5	0.328
2	LLk	10	M	12	0.304
2	LLk	10	F	11.5	0.317
2	LLk	10	F	12	0.346
2	LLk	7	M	11.5	0.33
2	LLk	7	F	11.5	0.317
2	LLk	7	F	12	0.307
2	LLk	7	F	12	0.317
2	LLk	7	F	13.5	0.318
2	LLk	12	M	11.5	0.318
2	LLk	12	M	12	0.276
2	LLk	12	F	11.5	0.291
2	LLk	12	F	12	0.316
2	LLk	12	F	13	0.325
2	LLk	6	M	11.5	0.356
2	LLk	6	M	13	0.363
2	LLk	6	F	12	0.312
2	LLk	6	F	12	0.316
2	HSc	10	M	12	0.223
2	HSc	10	M	13	0.224
2	HSc	10	F	12.5	0.264
2	HSc	10	F	13	0.321
2	HSc	7	M	13	0.142
2	HSc	7	M	13.5	0.283
2	HSc	7	F	13	0.324
2	HSc	7	F	13	0.288
2	HSc	4	M	12.5	0.162
2	HSc	4	M	14	0.184
2	HSc	4	F	12.5	0.276
2	HSc	4	F	13	0.284
2	HSc	11	M	12	0.163
2	HSc	11	M	13	0.277
2	HSc	11	F	13	0.298
2	HSc	11	F	13	0.335
2	HSc	3	M	12	0.202
2	HSc	3	M	13.5	0.178
2	HSc	3	M	14	0.223
2	HSc	3	F	13	0.264
2	HSc	1	M	12.5	0.26
2	HSc	1	M	13	0.145
2	HSc	1	M	13.5	0.28
2	HSc	1	F	13	0.325
2	HSc	1	F	14	0.314
2	HSc	2	M	12	0.137
2	HSc	2	M	13.5	0.149
2	HSc	2	F	12	0.289
2	HSc	2	F	13	0.324
2	HSc	6	M	12.5	0.202
2	HSc	6	F	12	0.345
2	HSc	6	F	13	0.382
2	HSc	6	F	13	0.355
2	HSc	9	M	12	0.292
2	HSc	9	M	13	0.204
2	HSc	9	F	13	0.343
2	HSc	12	M	12.5	0.241
2	HSc	12	M	13.5	0.252
2	HSc	12	F	13	0.255
2	HSc	12	F	13	0.297
2	HLk	4	M	12	0.295
2	HLk	4	M	12.5	0.27
2	HLk	4	F	13	0.236
2	HLk	4	F	13	0.279
2	HLk	4	F	14	0.312
2	HLk	6	M	12	0.234
2	HLk	6	M	12.5	0.251
2	HLk	6	M	12.5	0.188
2	HLk	6	F	13	0.254
2	HLk	6	F	13.5	0.266
2	HLk	7	M	12.5	0.214
2	HLk	7	M	13	0.289
2	HLk	7	M	13.5	0.29
2	HLk	7	F	13	0.34
2	HLk	7	F	13.5	0.391
2	HLk	12	M	12	0.26
2	HLk	12	M	12.5	0.287
2	HLk	12	F	13	0.333
2	HLk	12	F	13.5	0.312
2	HLk	9	M	12.5	0.155
2	HLk	9	M	13	0.174
2	HLk	9	F	13	0.384
2	HLk	9	F	14	0.317
2	HLk	9	M	12	0.19
2	HLk	3	M	13	0.179
2	HLk	3	M	13.5	0.27
2	HLk	3	F	13	0.266
2	HLk	3	F	13.5	0.31
2	HLk	10	M	12	0.248
2	HLk	10	M	13	0.185
2	HLk	10	F	12	0.316
2	HLk	10	F	13	0.33
2	HLk	2	M	12.5	0.187
2	HLk	2	M	13.5	0.167
2	HLk	2	F	13	0.316
2	HLk	2	F	13.5	0.307
2	HLk	2	F	14	0.284
2	HLk	11	M	12	0.253
2	HLk	11	M	13	0.17
2	HLk	11	M	14	0.153
2	HLk	11	F	13	0.326
2	HLk	11	F	13.5	0.304
2	HLk	8	M	12.5	0.193
2	HLk	8	F	12.5	0.376
2	HLk	8	F	13	0.316
2	HLk	8	F	13.5	0.316
2	HLk	8	F	14.5	0.259
3	Nm	12	M	11.5	0.285
3	Nm	12	M	12	0.289
3	Nm	12	F	11.5	0.342
3	Nm	12	F	12	0.336
3	Nm	12	F	12	0.359
3	Nm	11	M	11.5	0.341
3	Nm	11	M	12	0.233
3	Nm	11	F	12	0.321
3	Nm	1	M	11.5	0.309
3	Nm	1	M	12.5	0.318
3	Nm	1	F	11.5	0.302
3	Nm	1	F	12	0.343
3	Nm	4	M	11.5	0.303
3	Nm	4	M	12	0.311
3	Nm	4	F	12	0.325
3	Nm	3	M	11.5	0.325
3	Nm	3	M	12	0.219
3	Nm	3	F	11.5	0.277
3	Nm	3	F	12	0.324
3	Nm	5	M	11.5	0.318
3	Nm	5	M	12.5	0.282
3	Nm	5	F	12	0.369
3	Nm	5	F	12	0.292
3	Nm	10	M	11.5	0.353
3	Nm	10	M	12.5	0.345
3	Nm	10	F	12	0.32
3	Nm	10	F	13	0.35
3	Nm	9	M	11.5	0.305
3	Nm	9	M	12	0.325
3	Nm	9	F	12	0.337
3	Nm	9	F	12	0.312
3	Nm	8	M	12	0.259
3	Nm	8	M	13	0.314
3	Nm	8	F	11.5	0.348
3	Nm	8	F	12	0.341
3	Nm	6	M	11.5	0.309
3	Nm	6	M	12	0.244
3	Nm	6	F	12	0.296
3	Ax	10	M	13	0.236
3	Ax	10	M	14	0.236
3	Ax	10	F	13	0.289
3	Ax	10	F	13.5	0.264
3	Ax	10	F	14	0.261
3	Ax	9	M	13	0.268
3	Ax	9	M	13.5	0.198
3	Ax	9	F	13	0.338
3	Ax	9	F	13.5	0.311
3	Ax	7	M	13	0.225
3	Ax	7	M	14	0.2
3	Ax	7	F	13	0.27
3	Ax	7	F	13.5	0.387
3	Ax	7	F	14	0.262
3	Ax	6	M	13	0.196
3	Ax	6	M	14	0.165
3	Ax	6	M	14.5	0.261
3	Ax	6	F	13	0.334
3	Ax	5	M	13	0.243
3	Ax	5	M	13.5	0.157
3	Ax	5	F	13.5	0.309
3	Ax	5	F	13.5	0.338
3	Ax	2	M	13	0.281
3	Ax	2	M	14.5	0.173
3	Ax	2	F	13	0.352
3	Ax	2	F	13.5	0.27
3	Ax	2	F	14	0.264
3	Ax	11	M	13	0.218
3	Ax	11	M	13.5	0.242
3	Ax	11	F	13.5	0.334
3	Ax	11	F	14	0.393
3	Ax	8	M	13	0.274
3	Ax	8	M	14	0.188
3	Ax	8	F	13	0.272
3	Ax	3	M	13	0.187
3	Ax	3	F	13	0.345
3	Ax	3	F	13.5	0.352
3	Ax	3	F	14	0.311
3	Ax	4	M	13	0.278
3	Ax	4	M	13.5	0.203
3	Ax	4	F	13	0.31
3	Ax	4	F	14.5	0.334
3	LSc	1	M	11.5	0.367
3	LSc	1	M	12	0.221
3	LSc	1	F	12	0.361
3	LSc	1	F	12	0.365
3	LSc	1	F	13	0.299
3	LSc	11	M	11.5	0.332
3	LSc	11	M	12	0.218
3	LSc	11	F	11.5	0.264
3	LSc	11	F	12	0.294
3	LSc	11	F	12	0.324
3	LSc	3	M	11.5	0.328
3	LSc	3	M	12	0.368
3	LSc	3	M	13	0.312
3	LSc	3	F	12	0.281
3	LSc	3	F	13.5	0.324
3	LSc	4	M	11.5	0.257
3	LSc	4	M	12	0.336
3	LSc	4	F	11.5	0.325
3	LSc	4	F	12	0.381
3	LSc	4	F	12	0.354
3	LSc	7	M	11.5	0.342
3	LSc	7	M	12	0.366
3	LSc	7	M	12.5	0.302
3	LSc	7	F	11.5	0.354
3	LSc	5	M	11.5	0.263
3	LSc	5	M	12	0.339
3	LSc	5	F	11.5	0.382
3	LSc	5	F	12	0.33
3	LSc	2	M	11.5	0.282
3	LSc	2	M	12	0.312
3	LSc	2	F	11.5	0.355
3	LSc	2	F	12	0.343
3	LSc	2	F	12	0.325
3	LSc	10	M	11.5	0.232
3	LSc	10	M	12	0.247
3	LSc	10	F	12	0.307
3	LSc	10	F	12	0.276
3	LSc	8	M	11.5	0.306
3	LSc	8	M	12	0.331
3	LSc	8	F	12	0.355
3	LSc	6	M	11.5	0.356
3	LSc	6	M	12.5	0.26
3	LSc	6	F	12	0.235
3	LSc	6	F	12	0.393
3	LLk	4	M	11.5	0.239
3	LLk	4	M	12	0.231
3	LLk	4	M	12.5	0.351
3	LLk	4	F	11.5	0.345
3	LLk	4	F	12	0.337
3	LLk	8	M	11.5	0.248
3	LLk	8	M	12	0.325
3	LLk	8	F	11.5	0.296
3	LLk	8	F	11.5	0.353
3	LLk	11	M	11.5	0.331
3	LLk	11	M	12	0.291
3	LLk	11	M	12.5	0.345
3	LLk	11	F	11.5	0.335
3	LLk	11	F	12	0.335
3	LLk	5	M	11.5	0.307
3	LLk	5	M	12	0.267
3	LLk	5	F	11.5	0.332
3	LLk	5	F	12	0.362
3	LLk	6	M	11.5	0.317
3	LLk	6	M	13	0.308
3	LLk	6	F	11.5	0.325
3	LLk	6	F	12	0.284
3	LLk	3	M	11.5	0.285
3	LLk	3	M	12	0.334
3	LLk	3	F	11.5	0.353
3	LLk	3	F	12	0.317
3	LLk	2	M	11.5	0.311
3	LLk	2	M	12	0.316
3	LLk	2	F	11.5	0.318
3	LLk	2	F	12	0.291
3	LLk	9	M	11.5	0.258
3	LLk	9	M	12	0.329
3	LLk	9	F	12	0.384
3	LLk	12	M	11.5	0.363
3	LLk	12	F	12	0.335
3	LLk	12	F	12	0.272
3	LLk	12	F	14	0.354
3	LLk	10	M	11.5	0.332
3	LLk	10	M	12	0.293
3	LLk	10	F	12	0.345
3	HSc	2	M	12	0.182
3	HSc	2	M	12.5	0.248
3	HSc	2	F	12.5	0.325
3	HSc	2	F	13	0.336
3	HSc	5	M	12.5	0.296
3	HSc	5	M	13	0.292
3	HSc	5	F	12.5	0.324
3	HSc	5	F	13	0.324
3	HSc	1	M	12	0.197
3	HSc	1	M	13	0.195
3	HSc	1	M	14	0.197
3	HSc	1	F	13	0.288
3	HSc	4	M	12.5	0.232
3	HSc	4	M	13.5	0.248
3	HSc	4	F	13	0.263
3	HSc	4	F	13.5	0.297
3	HSc	12	M	12	0.257
3	HSc	12	M	13.5	0.145
3	HSc	12	F	13	0.305
3	HSc	3	M	12	0.248
3	HSc	3	M	13	0.188
3	HSc	3	F	13	0.3
3	HSc	7	M	12	0.252
3	HSc	7	M	13.5	0.271
3	HSc	7	F	12	0.288
3	HSc	7	F	13	0.392
3	HSc	10	M	12.5	0.22
3	HSc	10	F	13	0.29
3	HSc	10	F	13	0.217
3	HSc	10	F	13.5	0.263
3	HSc	6	M	12	0.275
3	HSc	6	M	13.5	0.212
3	HSc	6	F	13	0.284
3	HSc	6	F	13.5	0.3
3	HSc	9	M	12	0.135
3	HSc	9	M	12.5	0.151
3	HSc	9	M	14	0.226
3	HSc	9	F	13	0.298
3	HSc	9	F	14	0.284
3	HLk	4	M	12	0.164
3	HLk	4	M	13	0.218
3	HLk	4	F	12.5	0.312
3	HLk	4	F	13	0.312
3	HLk	5	M	12	0.251
3	HLk	5	M	13.5	0.139
3	HLk	5	F	13	0.376
3	HLk	5	F	13.5	0.326
3	HLk	5	F	14	0.256
3	HLk	9	M	12.5	0.245
3	HLk	9	M	14	0.235
3	HLk	9	F	12	0.312
3	HLk	9	F	13	0.316
3	HLk	7	M	12	0.169
3	HLk	7	M	13	0.138
3	HLk	7	F	13	0.326
3	HLk	7	F	13.5	0.376
3	HLk	7	F	14.5	0.41
3	HLk	11	M	12.5	0.287
3	HLk	11	M	13.5	0.185
3	HLk	11	F	13	0.376
3	HLk	11	F	13.5	0.312
3	HLk	12	M	12	0.143
3	HLk	12	M	13.5	0.221
3	HLk	12	F	13	0.337
3	HLk	12	F	13.5	0.272
3	HLk	1	M	12.5	0.154
3	HLk	1	M	13	0.186
3	HLk	1	F	13	0.335
3	HLk	1	F	13.5	0.337
3	HLk	2	M	12	0.215
3	HLk	2	M	12.5	0.251
3	HLk	2	F	13	0.317
3	HLk	2	F	13.5	0.376
3	HLk	10	M	12	0.17
3	HLk	10	M	13	0.287
3	HLk	10	F	13	0.317
3	HLk	10	F	13.5	0.326
3	HLk	8	M	12	0.175
3	HLk	8	M	12.5	0.205
3	HLk	8	M	13.5	0.278
3	HLk	8	F	13	0.284
3	HLk	8	F	14	0.334

## Sheet: Fig. 7
Link to metadata
Fig7A										Fig 7B					Fig. 7C
Cohort	Treatment	Day	Eggs	1 Instar	2 Instar	3 Instar	Pupae	Total		Treatment	Vial	Pupa ID	Dry mass (mg)		Treatment	Vial	Larvae ID	Trial	Feeding rate (launches/minute)
1	LSc	1	10	0	0	0	0	10		Nm	A5	A5.1	0.61		Nm	A1	A1.1	a	153
1	LSc	2	0	3	0	0	0	3		Nm	A5	A5.2	0.53		Nm	A1	A1.1	b	144
1	LSc	3	0	0	3	0	0	3		Nm	A5	A5.3	0.57		Nm	A1	A1.1	c	164
1	LSc	4	0	0	1	6	0	7		Nm	A1	A1.1	0.58		Nm	A1	A1.2	a	151
1	LSc	5	0	0	0	4	0	4		Nm	A1	A1.2	0.58		Nm	A1	A1.2	b	153
1	LSc	6	0	0	0	0	8	8		Nm	A1	A1.3	0.51		Nm	A1	A1.2	c	176
1	LSc	7	0	0	0	0	9	9		Nm	A7	A7.1	0.43		Nm	A1	A1.3	a	131
1	LSc	8	0	0	0	0	7	7		Nm	A7	A7.2	0.56		Nm	A1	A1.3	b	141
2	LSc	1	9	1	0	0	0	10		Nm	A7	A7.3	0.53		Nm	A1	A1.3	c	144
2	LSc	2	0	4	0	0	0	4		Nm	A10	A10.1	0.62		Nm	A5	A5.3	a	187
2	LSc	3	0	0	4	0	0	4		Nm	A10	A10.2	0.54		Nm	A5	A5.3	b	166
2	LSc	4	0	0	2	2	0	4		Nm	A10	A10.3	0.47		Nm	A5	A5.3	c	176
2	LSc	5	0	0	0	4	0	4		Nm	A8	A8.1	0.46		Nm	A5	A5.1	a	147
2	LSc	6	0	0	0	0	8	8		Nm	A8	A8.2	0.5		Nm	A5	A5.1	b	201
2	LSc	7	0	0	0	0	5	5		LSc	C5	C5.1	0.57		Nm	A5	A5.1	c	201
2	LSc	8	0	0	0	0	5	5		LSc	C5	C5.2	0.6		Nm	A5	A5.2	a	171
2	LSc	9	0	0	0	0	6	6		LSc	C5	C5.3	0.63		Nm	A5	A5.2	b	142
2	LSc	10	0	0	0	0	2	2		LSc	C10	C10.1	0.63		Nm	A5	A5.2	c	142
3	LSc	1	9	1	0	0	0	10		LSc	C10	C10.2	0.63		Nm	A7	A7.1	a	174
3	LSc	2	0	4	0	0	0	4		LSc	C10	C10.3	0.6		Nm	A7	A7.1	b	190
3	LSc	3	0	0	3	0	0	3		LSc	C1	C1.1	0.56		Nm	A7	A7.1	c	162
3	LSc	4	0	0	0	4	0	4		LSc	C1	C1.2	0.58		Nm	A7	A7.2	a	183
3	LSc	5	0	0	0	4	0	4		LSc	C1	C1.3	0.6		Nm	A7	A7.2	b	165
3	LSc	6	0	0	0	1	6	7		LSc	C2	C2.1	0.58		Nm	A7	A7.2	c	187
3	LSc	7	0	0	0	0	5	5		LSc	C2	C2.2	0.57		Nm	A7	A7.3	a	188
3	LSc	8	0	0	0	0	9	9		LSc	C2	C2.3	0.61		Nm	A7	A7.3	b	199
3	LSc	9	0	0	0	0	9	9		LSc	C4	C4.1	0.58		Nm	A7	A7.3	c	196
4	LSc	1	10	0	0	0	0	10		LSc	C4	C4.2	0.52		Nm	A10	A10.1	a	201
4	LSc	2	0	1	2	0	0	3		LSc	C4	C4.3	0.5		Nm	A10	A10.1	b	202
4	LSc	3	0	0	4	0	0	4		8HSc	D3	D3.1	0.46		Nm	A10	A10.1	c	208
4	LSc	4	0	0	0	4	0	4		8HSc	D3	D3.2	0.48		Nm	A10	A10.2	a	195
4	LSc	5	0	0	0	3	0	3		8HSc	D3	D3.3	0.38		Nm	A10	A10.2	b	189
4	LSc	6	0	0	0	0	8	8		8HSc	D8	D8.1	0.47		Nm	A10	A10.2	c	201
4	LSc	7	0	0	0	0	9	9		8HSc	D8	D8.2	0.34		Nm	A10	A10.3	a	196
4	LSc	8	0	0	0	0	9	9		8HSc	D8	D8.3	0.42		Nm	A10	A10.3	b	187
4	LSc	9	0	0	0	0	8	8		8HSc	D1	D1.1	0.47		Nm	A10	A10.3	c	179
										8HSc	D1	D1.2	0.45		Nm	A8	A8.1	a	187
										8HSc	D1	D1.3	0.48		Nm	A8	A8.1	b	173
										8HSc	D4	D4.1	0.43		Nm	A8	A8.1	c	182
										8HSc	D4	D4.2	0.46		Nm	A8	A8.2	a	204
										8HSc	D4	D4.3	0.41		Nm	A8	A8.2	b	189
										8HSc	D9	D9.1	0.43		Nm	A8	A8.2	c	181
										Ax	B5	B5.1	0.42		Nm	A8	A8.3	a	177
										Ax	B5	B5.2	0.33		Nm	A8	A8.3	b	193
										Ax	B5	B5.3	0.34		Nm	A8	A8.3	c	174
										Ax	B9	B9.1	0.36		LSc	C5	C5.1	a	211
										Ax	B9	B9.2	0.43		LSc	C5	C5.1	b	207
										Ax	B9	B9.3	0.38		LSc	C5	C5.1	c	215
										Ax	B10	B10.1	0.37		LSc	C5	C5.2	a	197
										Ax	B10	B10.2	0.41		LSc	C5	C5.2	b	212
										Ax	B10	B10.3	0.49		LSc	C5	C5.2	c	209
										Ax	B3	B3.1	0.41		LSc	C5	C5.3	a	209
										Ax	B3	B3.2	0.43		LSc	C5	C5.3	b	183
										Ax	B3	B3.3	0.39		LSc	C5	C5.3	c	197
										Ax	B6	B6.1	0.45		LSc	C10	C10.1	a	220
										Ax	B6	B6.2	0.41		LSc	C10	C10.1	b	189
															LSc	C10	C10.1	c	200
															LSc	C10	C10.2	a	182
															LSc	C10	C10.2	b	210
															LSc	C10	C10.2	c	217
															LSc	C10	C10.3	a	221
															LSc	C10	C10.3	b	193
															LSc	C10	C10.3	c	224
															LSc	C1	C1.1	a	217
															LSc	C1	C1.1	b	214
															LSc	C1	C1.1	c	217
															LSc	C1	C1.2	a	196
															LSc	C1	C1.2	b	213
															LSc	C1	C1.2	c	211
															LSc	C1	C1.3	a	220
															LSc	C1	C1.3	b	212
															LSc	C1	C1.3	c	185
															LSc	C2	C2.1	a	215
															LSc	C2	C2.1	b	216
															LSc	C2	C2.1	c	220
															LSc	C2	C2.2	a	211
															LSc	C2	C2.2	b	194
															LSc	C2	C2.2	c	201
															LSc	C2	C2.3	a	213
															LSc	C2	C2.3	b	211
															LSc	C2	C2.3	c	201
															LSc	C4	C4.1	a	179
															LSc	C4	C4.1	b	163
															LSc	C4	C4.1	c
															LSc	C4	C4.2	a	223
															LSc	C4	C4.2	b	222
															LSc	C4	C4.2	c	208
															LSc	C4	C4.3	a	201
															LSc	C4	C4.3	b	194
															LSc	C4	C4.3	c	198
															8HSc	D3	D3.1	a	93
															8HSc	D3	D3.1	b	104
															8HSc	D3	D3.1	c	105
															8HSc	D3	D3.2	a	113
															8HSc	D3	D3.2	b	135
															8HSc	D3	D3.2	c	129
															8HSc	D3	D3.3	a	129
															8HSc	D3	D3.3	b	125
															8HSc	D3	D3.3	c	118
															8HSc	D8	D8.1	a	159
															8HSc	D8	D8.1	b	147
															8HSc	D8	D8.1	c	162
															8HSc	D8	D8.2	a	114
															8HSc	D8	D8.2	b	117
															8HSc	D8	D8.2	c	128
															8HSc	D8	D8.3	a	174
															8HSc	D8	D8.3	b	187
															8HSc	D8	D8.3	c	173
															8HSc	D1	D1.1	a	173
															8HSc	D1	D1.1	b	151
															8HSc	D1	D1.1	c	158
															8HSc	D1	D1.2	a	158
															8HSc	D1	D1.2	b	169
															8HSc	D1	D1.2	c	179
															8HSc	D1	D1.3	a	147
															8HSc	D1	D1.3	b	131
															8HSc	D1	D1.3	c	143
															8HSc	D4	D4.1	a	164
															8HSc	D4	D4.1	b	140
															8HSc	D4	D4.1	c	145
															8HSc	D4	D4.2	a	175
															8HSc	D4	D4.2	b	177
															8HSc	D4	D4.2	c	182
															8HSc	D4	D4.3	a	181
															8HSc	D4	D4.3	b	189
															8HSc	D4	D4.3	c	182
															8HSc	D9	D9.1	a	175
															8HSc	D9	D9.1	b	178
															8HSc	D9	D9.1	c	166
															8HSc	D9	D9.2	a	125
															8HSc	D9	D9.2	b	143
															8HSc	D9	D9.2	c	138
															8HSc	D9	D9.3	a	117
															8HSc	D9	D9.3	b	125
															8HSc	D9	D9.3	c	128
															Ax	B5	B5.1	a	116
															Ax	B5	B5.1	b	117
															Ax	B5	B5.1	c	114
															Ax	B5	B5.2	a	146
															Ax	B5	B5.2	b	154
															Ax	B5	B5.2	c	152
															Ax	B5	B5.3	a	181
															Ax	B5	B5.3	b	184
															Ax	B5	B5.3	c	179
															Ax	B9	B9.1	a	130
															Ax	B9	B9.1	b	135
															Ax	B9	B9.1	c	125
															Ax	B9	B9.2	a	139
															Ax	B9	B9.2	b	143
															Ax	B9	B9.2	c	151
															Ax	B9	B9.3	a	119
															Ax	B9	B9.3	b	135
															Ax	B9	B9.3	c	120
															Ax	B10	B10.1	a	144
															Ax	B10	B10.1	b	141
															Ax	B10	B10.1	c	151
															Ax	B10	B10.2	a	178
															Ax	B10	B10.2	b	175
															Ax	B10	B10.2	c	167
															Ax	B10	B10.3	a	153
															Ax	B10	B10.3	b	149
															Ax	B10	B10.3	c	142
															Ax	B3	B3.1	a	160
															Ax	B3	B3.1	b	162
															Ax	B3	B3.1	c	165
															Ax	B3	B3.2	a	139
															Ax	B3	B3.2	b	130
															Ax	B3	B3.2	c	137
															Ax	B3	B3.3	a	150
															Ax	B3	B3.3	b	153
															Ax	B3	B3.3	c	166
															Ax	B6	B6.1	a	137
															Ax	B6	B6.1	b	122
															Ax	B6	B6.1	c	134
															Ax	B6	B6.2	a	148
															Ax	B6	B6.2	b	142
															Ax	B6	B6.2	c	152
															Ax	B6	B6.3	a	123
															Ax	B6	B6.3	b	119
															Ax	B6	B6.3	c	124

## Sheet: Insulin mutants
Link to metadata						Link to metadata						Link to metadata
Wild-type						ilp2						Chico
Cohort	Line	Treatment	Vial	80% Pupariation time (days)		Cohort	Line	Treatment	Vial	80% Pupariation time (days)		Cohort	Line	Treatment	Vial	80% Pupariation time (days)
1	Wild-type	Nm	11	7		1	Wild-type	WT+LSc	12	7		1	Wild-type	WT+LSc	3	7
1	Wild-type	Nm	12	7		1	Wild-type	WT+LSc	9	7		1	Wild-type	WT+LSc	10	7
1	Wild-type	Nm	4	7		1	Wild-type	WT+LSc	11	7		1	Wild-type	WT+LSc	1	7
1	Wild-type	Nm	6	8		1	Wild-type	WT+LSc	7	7		1	Wild-type	WT+LSc	4	7
1	Wild-type	Nm	10	7		1	Wild-type	WT+LSc	4	8		1	Wild-type	WT+LSc	12	7
1	Wild-type	Nm	8	7		1	Wild-type	WT+LSc	1	7		1	Wild-type	WT+LSc	8	7
1	Wild-type	Nm	2	7		1	Wild-type	WT+LSc	2	7		1	Wild-type	WT+LSc	9	7
1	Wild-type	Nm	5	7		1	Wild-type	WT+LSc	10	7		1	Wild-type	WT+LSc	6	7
1	Wild-type	Nm	1	7		1	Wild-type	WT+LSc	6	7		1	Wild-type	WT+LSc	7	7
1	Wild-type	Nm	7	7		1	Wild-type	WT+LSc	8	7		1	Wild-type	WT+LSc	2	8
1	Wild-type	A	9	11		1	ilp2	Nm	7	8		1	chico	Nm	3	8
1	Wild-type	A	4	9		1	ilp2	Nm	6	8		1	chico	Nm	1	8
1	Wild-type	A	2	9		1	ilp2	Nm	1	8		1	chico	Nm	8	8
1	Wild-type	A	12	9		1	ilp2	Nm	4	7		1	chico	Nm	2	9
1	Wild-type	A	11	9		1	ilp2	Nm	5	8		1	chico	Nm	6	8
1	Wild-type	A	10	10		1	ilp2	Nm	8	8		1	chico	Nm	5	8
1	Wild-type	A	3	10		1	ilp2	Nm	11	8		1	chico	Nm	9	8
1	Wild-type	A	1	9		1	ilp2	Nm	12	8		1	chico	Nm	11	8
1	Wild-type	A	6	9		1	ilp2	Nm	10	8		1	chico	Nm	12	8
1	Wild-type	A	5	10		1	ilp2	Nm	3	8		1	chico	Nm	10	8
1	Wild-type	LSc	4	8		1	ilp2	A	7	9		1	chico	A	8	9
1	Wild-type	LSc	10	8		1	ilp2	A	9	10		1	chico	A	1	10
1	Wild-type	LSc	5	7		1	ilp2	A	2	9		1	chico	A	2	9
1	Wild-type	LSc	3	7		1	ilp2	A	1	9		1	chico	A	6	10
1	Wild-type	LSc	12	7		1	ilp2	A	3	11		1	chico	A	4	11
1	Wild-type	LSc	9	7		1	ilp2	A	10	11		1	chico	A	11	11
1	Wild-type	LSc	6	7		1	ilp2	A	4	10		1	chico	A	3	10
1	Wild-type	LSc	1	7		1	ilp2	A	6	9		1	chico	A	10	9
1	Wild-type	LSc	7	7		1	ilp2	A	8	10		1	chico	A	5	9
1	Wild-type	LSc	8	8		1	ilp2	A	12	11		1	chico	A	7	11
1	Wild-type	LLk	10	7		1	ilp2	LSc	10	8		1	chico	LSc	11	8
1	Wild-type	LLk	6	7		1	ilp2	LSc	12	8		1	chico	LSc	1	8
1	Wild-type	LLk	7	8		1	ilp2	LSc	8	8		1	chico	LSc	6	8
1	Wild-type	LLk	12	7		1	ilp2	LSc	6	7		1	chico	LSc	10	8
1	Wild-type	LLk	2	7		1	ilp2	LSc	5	8		1	chico	LSc	12	8
1	Wild-type	LLk	3	8		1	ilp2	LSc	2	8		1	chico	LSc	2	8
1	Wild-type	LLk	9	7		1	ilp2	LSc	7	8		1	chico	LSc	4	8
1	Wild-type	LLk	11	7		1	ilp2	LSc	1	8		1	chico	LSc	9	8
1	Wild-type	LLk	8	7		1	ilp2	LSc	9	8		1	chico	LSc	5	8
1	Wild-type	LLk	5	7		1	ilp2	LSc	3	8		1	chico	LSc	7	8
1	Wild-type	1HSc	5	10		1	ilp2	LLk	7	8		1	chico	LLk	4	8
1	Wild-type	1HSc	1	9		1	ilp2	LLk	6	8		1	chico	LLk	2	8
1	Wild-type	1HSc	8	10		1	ilp2	LLk	8	9		1	chico	LLk	5	9
1	Wild-type	1HSc	10	10		1	ilp2	LLk	2	8		1	chico	LLk	8	8
1	Wild-type	1HSc	6	9		1	ilp2	LLk	11	8		1	chico	LLk	3	8
1	Wild-type	1HSc	9	10		1	ilp2	LLk	12	8		1	chico	LLk	1	8
1	Wild-type	1HSc	11	10		1	ilp2	LLk	9	8		1	chico	LLk	7	8
1	Wild-type	1HSc	3	11		1	ilp2	LLk	5	8		1	chico	LLk	9	8
1	Wild-type	1HSc	7	10		1	ilp2	LLk	1	8		1	chico	LLk	12	8
1	Wild-type	1HSc	4	10		1	ilp2	LLk	10	8		1	chico	LLk	10	8
1	Wild-type	1HLk	1	10		1	ilp2	1HSc	1	10		1	chico	1HSc	6	10
1	Wild-type	1HLk	2	10		1	ilp2	1HSc	10	9		1	chico	1HSc	7	10
1	Wild-type	1HLk	7	9		1	ilp2	1HSc	3	10		1	chico	1HSc	3	11
1	Wild-type	1HLk	6	9		1	ilp2	1HSc	5	11		1	chico	1HSc	8	10
1	Wild-type	1HLk	12	9		1	ilp2	1HSc	12	11		1	chico	1HSc	11	10
1	Wild-type	1HLk	11	10		1	ilp2	1HSc	9	10		1	chico	1HSc	4	11
1	Wild-type	1HLk	3	10		1	ilp2	1HSc	7	11		1	chico	1HSc	10	10
1	Wild-type	1HLk	4	10		1	ilp2	1HSc	4	10		1	chico	1HSc	1	9
1	Wild-type	1HLk	10	11		1	ilp2	1HSc	2	10		1	chico	1HSc	12	10
1	Wild-type	1HLk	9	10		1	ilp2	1HSc	6	9		1	chico	1HSc	9	11
1	Wild-type	8HSc	6	8		1	ilp2	1HLk	6	11		1	chico	1HLk	9	10
1	Wild-type	8HSc	5	8		1	ilp2	1HLk	2	11		1	chico	1HLk	11	10
1	Wild-type	8HSc	1	9		1	ilp2	1HLk	8	9		1	chico	1HLk	7	11
1	Wild-type	8HSc	12	8		1	ilp2	1HLk	7	9		1	chico	1HLk	12	9
1	Wild-type	8HSc	7	8		1	ilp2	1HLk	9	11		1	chico	1HLk	6	10
1	Wild-type	8HSc	4	9		1	ilp2	1HLk	12	9		1	chico	1HLk	8	9
1	Wild-type	8HSc	11	9		1	ilp2	1HLk	1	11		1	chico	1HLk	10	11
1	Wild-type	8HSc	3	8		1	ilp2	1HLk	4	11		1	chico	1HLk	1	10
1	Wild-type	8HSc	2	8		1	ilp2	1HLk	5	10		1	chico	1HLk	4	9
1	Wild-type	8HSc	9	9		1	ilp2	1HLk	10	10		1	chico	1HLk	2	10
1	Wild-type	8HLk	12	8		1	ilp2	8HSc	4	10		1	chico	8HSc	5	9
1	Wild-type	8HLk	9	9		1	ilp2	8HSc	6	10		1	chico	8HSc	3	9
1	Wild-type	8HLk	1	8		1	ilp2	8HSc	7	9		1	chico	8HSc	12	9
1	Wild-type	8HLk	11	8		1	ilp2	8HSc	2	10		1	chico	8HSc	7	9
1	Wild-type	8HLk	6	8		1	ilp2	8HSc	10	10		1	chico	8HSc	2	10
1	Wild-type	8HLk	3	8		1	ilp2	8HSc	5	11		1	chico	8HSc	11	9
1	Wild-type	8HLk	5	8		1	ilp2	8HSc	12	10		1	chico	8HSc	9	9
1	Wild-type	8HLk	2	9		1	ilp2	8HSc	1	9		1	chico	8HSc	8	9
1	Wild-type	8HLk	4	8		1	ilp2	8HSc	8	10		1	chico	8HSc	4	9
1	Wild-type	8HLk	7	8		1	ilp2	8HSc	3	11		1	chico	8HSc	6	10
2	Wild-type	Nm	5	8		1	ilp2	8HLk	1	10		1	chico	8HLk	11	9
2	Wild-type	Nm	4	7		1	ilp2	8HLk	2	10		1	chico	8HLk	5	10
2	Wild-type	Nm	9	7		1	ilp2	8HLk	11	11		1	chico	8HLk	8	10
2	Wild-type	Nm	6	7		1	ilp2	8HLk	10	9		1	chico	8HLk	7	9
2	Wild-type	Nm	12	7		1	ilp2	8HLk	8	10		1	chico	8HLk	1	9
2	Wild-type	Nm	11	7		1	ilp2	8HLk	3	9		1	chico	8HLk	10	9
2	Wild-type	Nm	10	8		1	ilp2	8HLk	6	11		1	chico	8HLk	6	9
2	Wild-type	Nm	3	7		1	ilp2	8HLk	12	10		1	chico	8HLk	12	9
2	Wild-type	Nm	2	7		1	ilp2	8HLk	5	9		1	chico	8HLk	9	9
2	Wild-type	Nm	8	7		1	ilp2	8HLk	4	10		1	chico	8HLk	4	9
2	Wild-type	A	10	9		2	Wild-type	WT+LSc	1	7		2	Wild-type	WT+LSc	7	7
2	Wild-type	A	1	10		2	Wild-type	WT+LSc	4	7		2	Wild-type	WT+LSc	5	7
2	Wild-type	A	2	9		2	Wild-type	WT+LSc	5	7		2	Wild-type	WT+LSc	12	7
2	Wild-type	A	11	10		2	Wild-type	WT+LSc	11	7		2	Wild-type	WT+LSc	11	7
2	Wild-type	A	3	9		2	Wild-type	WT+LSc	8	7		2	Wild-type	WT+LSc	2	7
2	Wild-type	A	6	11		2	Wild-type	WT+LSc	9	7		2	Wild-type	WT+LSc	9	7
2	Wild-type	A	4	9		2	Wild-type	WT+LSc	6	7		2	Wild-type	WT+LSc	3	7
2	Wild-type	A	8	10		2	Wild-type	WT+LSc	3	7		2	Wild-type	WT+LSc	4	7
2	Wild-type	A	9	9		2	Wild-type	WT+LSc	2	7		2	Wild-type	WT+LSc	8	7
2	Wild-type	A	12	9		2	Wild-type	WT+LSc	7	7		2	Wild-type	WT+LSc	6	7
2	Wild-type	LSc	4	7		2	ilp2	Nm	3	8		2	chico	Nm	4	8
2	Wild-type	LSc	6	7		2	ilp2	Nm	11	8		2	chico	Nm	5	8
2	Wild-type	LSc	7	7		2	ilp2	Nm	1	8		2	chico	Nm	7	8
2	Wild-type	LSc	10	7		2	ilp2	Nm	9	8		2	chico	Nm	8	8
2	Wild-type	LSc	1	7		2	ilp2	Nm	6	8		2	chico	Nm	2	8
2	Wild-type	LSc	8	7		2	ilp2	Nm	5	8		2	chico	Nm	11	8
2	Wild-type	LSc	3	8		2	ilp2	Nm	8	8		2	chico	Nm	6	8
2	Wild-type	LSc	9	7		2	ilp2	Nm	2	8		2	chico	Nm	3	9
2	Wild-type	LSc	11	7		2	ilp2	Nm	10	8		2	chico	Nm	12	8
2	Wild-type	LSc	2	7		2	ilp2	Nm	12	8		2	chico	Nm	9	8
2	Wild-type	LLk	6	7		2	ilp2	A	7	9		2	chico	A	12	9
2	Wild-type	LLk	5	8		2	ilp2	A	14	10		2	chico	A	2	10
2	Wild-type	LLk	3	7		2	ilp2	A	1	9		2	chico	A	6	9
2	Wild-type	LLk	4	7		2	ilp2	A	6	10		2	chico	A	7	10
2	Wild-type	LLk	11	8		2	ilp2	A	3	11		2	chico	A	3	11
2	Wild-type	LLk	1	7		2	ilp2	A	9	9		2	chico	A	5	11
2	Wild-type	LLk	9	7		2	ilp2	A	11	11		2	chico	A	11	10
2	Wild-type	LLk	7	7		2	ilp2	A	10	10		2	chico	A	10	10
2	Wild-type	LLk	8	7		2	ilp2	A	2	9		2	chico	A	1	9
2	Wild-type	LLk	12	7		2	ilp2	A	5	11		2	chico	A	8	11
2	Wild-type	1HSc	9	9		2	ilp2	LSc	4	8		2	chico	LSc	1	8
2	Wild-type	1HSc	5	10		2	ilp2	LSc	8	8		2	chico	LSc	10	8
2	Wild-type	1HSc	3	11		2	ilp2	LSc	7	8		2	chico	LSc	11	8
2	Wild-type	1HSc	4	10		2	ilp2	LSc	3	8		2	chico	LSc	3	8
2	Wild-type	1HSc	12	10		2	ilp2	LSc	12	8		2	chico	LSc	6	8
2	Wild-type	1HSc	11	9		2	ilp2	LSc	11	8		2	chico	LSc	7	9
2	Wild-type	1HSc	2	10		2	ilp2	LSc	9	8		2	chico	LSc	2	8
2	Wild-type	1HSc	8	10		2	ilp2	LSc	6	8		2	chico	LSc	8	8
2	Wild-type	1HSc	10	9		2	ilp2	LSc	5	8		2	chico	LSc	9	8
2	Wild-type	1HSc	6	10		2	ilp2	LSc	10	8		2	chico	LSc	5	9
2	Wild-type	1HLk	2	9		2	ilp2	LLk	7	8		2	chico	LLk	7	8
2	Wild-type	1HLk	10	10		2	ilp2	LLk	3	8		2	chico	LLk	9	8
2	Wild-type	1HLk	6	9		2	ilp2	LLk	9	8		2	chico	LLk	3	8
2	Wild-type	1HLk	1	9		2	ilp2	LLk	5	9		2	chico	LLk	5	8
2	Wild-type	1HLk	5	11		2	ilp2	LLk	11	8		2	chico	LLk	11	8
2	Wild-type	1HLk	11	10		2	ilp2	LLk	4	8		2	chico	LLk	12	8
2	Wild-type	1HLk	4	10		2	ilp2	LLk	6	8		2	chico	LLk	9	8
2	Wild-type	1HLk	9	10		2	ilp2	LLk	1	8		2	chico	LLk	10	8
2	Wild-type	1HLk	7	10		2	ilp2	LLk	8	8		2	chico	LLk	2	8
2	Wild-type	1HLk	12	9		2	ilp2	LLk	10	8		2	chico	LLk	4	8
2	Wild-type	8HSc	3	9		2	ilp2	1HSc	11	10		2	chico	1HSc	8	10
2	Wild-type	8HSc	11	8		2	ilp2	1HSc	3	10		2	chico	1HSc	12	9
2	Wild-type	8HSc	6	8		2	ilp2	1HSc	10	10		2	chico	1HSc	9	9
2	Wild-type	8HSc	8	8		2	ilp2	1HSc	2	11		2	chico	1HSc	3	10
2	Wild-type	8HSc	1	9		2	ilp2	1HSc	6	11		2	chico	1HSc	10	11
2	Wild-type	8HSc	12	8		2	ilp2	1HSc	12	10		2	chico	1HSc	7	9
2	Wild-type	8HSc	2	9		2	ilp2	1HSc	4	11		2	chico	1HSc	1	10
2	Wild-type	8HSc	9	8		2	ilp2	1HSc	8	10		2	chico	1HSc	11	9
2	Wild-type	8HSc	10	8		2	ilp2	1HSc	1	11		2	chico	1HSc	4	10
2	Wild-type	8HSc	5	8		2	ilp2	1HSc	9	9		2	chico	1HSc	6	10
2	Wild-type	8HLk	7	8		2	ilp2	1HLk	7	10		2	chico	1HLk	1	11
2	Wild-type	8HLk	5	9		2	ilp2	1HLk	4	11		2	chico	1HLk	7	9
2	Wild-type	8HLk	3	8		2	ilp2	1HLk	9	11		2	chico	1HLk	3	9
2	Wild-type	8HLk	12	9		2	ilp2	1HLk	5	10		2	chico	1HLk	12	10
2	Wild-type	8HLk	2	8		2	ilp2	1HLk	8	10		2	chico	1HLk	9	10
2	Wild-type	8HLk	8	8		2	ilp2	1HLk	1	10		2	chico	1HLk	2	11
2	Wild-type	8HLk	9	9		2	ilp2	1HLk	12	10		2	chico	1HLk	4	9
2	Wild-type	8HLk	1	8		2	ilp2	1HLk	11	10		2	chico	1HLk	8	10
2	Wild-type	8HLk	4	8		2	ilp2	1HLk	2	10		2	chico	1HLk	10	10
2	Wild-type	8HLk	6	8		2	ilp2	1HLk	3	9		2	chico	1HLk	6	10
3	Wild-type	Nm	1	7		2	ilp2	8HSc	2	10		2	chico	8HSc	4	9
3	Wild-type	Nm	7	8		2	ilp2	8HSc	12	9		2	chico	8HSc	11	9
3	Wild-type	Nm	9	7		2	ilp2	8HSc	9	9		2	chico	8HSc	3	9
3	Wild-type	Nm	5	7		2	ilp2	8HSc	11	10		2	chico	8HSc	5	9
3	Wild-type	Nm	11	7		2	ilp2	8HSc	3	9		2	chico	8HSc	12	11
3	Wild-type	Nm	8	7		2	ilp2	8HSc	6	9		2	chico	8HSc	9	9
3	Wild-type	Nm	10	7		2	ilp2	8HSc	1	10		2	chico	8HSc	8	10
3	Wild-type	Nm	3	7		2	ilp2	8HSc	7	9		2	chico	8HSc	10	10
3	Wild-type	Nm	2	8		2	ilp2	8HSc	5	10		2	chico	8HSc	6	10
3	Wild-type	Nm	12	7		2	ilp2	8HSc	8	9		2	chico	8HSc	2	10
3	Wild-type	A	5	9		2	ilp2	8HLk	10	10		2	chico	8HLk	7	10
3	Wild-type	A	10	10		2	ilp2	8HLk	3	11		2	chico	8HLk	8	9
3	Wild-type	A	2	9		2	ilp2	8HLk	11	11		2	chico	8HLk	5	9
3	Wild-type	A	9	9		2	ilp2	8HLk	6	11		2	chico	8HLk	4	9
3	Wild-type	A	11	9		2	ilp2	8HLk	5	10		2	chico	8HLk	3	9
3	Wild-type	A	12	10		2	ilp2	8HLk	8	10		2	chico	8HLk	12	9
3	Wild-type	A	8	11		2	ilp2	8HLk	7	9		2	chico	8HLk	1	10
3	Wild-type	A	6	9		2	ilp2	8HLk	2	10		2	chico	8HLk	11	10
3	Wild-type	A	7	10		2	ilp2	8HLk	9	9		2	chico	8HLk	2	10
3	Wild-type	A	1	11		2	ilp2	8HLk	1	11		2	chico	8HLk	9	9
3	Wild-type	LSc	2	7		3	Wild-type	WT+LSc	11	8		3	Wild-type	WT+LSc	6	7
3	Wild-type	LSc	12	8		3	Wild-type	WT+LSc	9	7		3	Wild-type	WT+LSc	12	7
3	Wild-type	LSc	3	7		3	Wild-type	WT+LSc	12	7		3	Wild-type	WT+LSc	9	7
3	Wild-type	LSc	7	7		3	Wild-type	WT+LSc	1	7		3	Wild-type	WT+LSc	8	8
3	Wild-type	LSc	5	8		3	Wild-type	WT+LSc	6	7		3	Wild-type	WT+LSc	11	7
3	Wild-type	LSc	11	7		3	Wild-type	WT+LSc	4	7		3	Wild-type	WT+LSc	2	7
3	Wild-type	LSc	8	7		3	Wild-type	WT+LSc	8	8		3	Wild-type	WT+LSc	4	7
3	Wild-type	LSc	6	7		3	Wild-type	WT+LSc	3	7		3	Wild-type	WT+LSc	10	7
3	Wild-type	LSc	1	7		3	Wild-type	WT+LSc	2	7		3	Wild-type	WT+LSc	1	7
3	Wild-type	LSc	10	7		3	Wild-type	WT+LSc	7	7		3	Wild-type	WT+LSc	7	7
3	Wild-type	LLk	7	7		3	ilp2	Nm	1	8		3	chico	Nm	12	8
3	Wild-type	LLk	9	7		3	ilp2	Nm	11	8		3	chico	Nm	7	8
3	Wild-type	LLk	2	7		3	ilp2	Nm	10	8		3	chico	Nm	2	8
3	Wild-type	LLk	8	7		3	ilp2	Nm	7	8		3	chico	Nm	1	8
3	Wild-type	LLk	4	7		3	ilp2	Nm	6	8		3	chico	Nm	8	8
3	Wild-type	LLk	12	7		3	ilp2	Nm	8	8		3	chico	Nm	10	8
3	Wild-type	LLk	10	8		3	ilp2	Nm	9	7		3	chico	Nm	5	8
3	Wild-type	LLk	5	7		3	ilp2	Nm	12	8		3	chico	Nm	6	8
3	Wild-type	LLk	3	7		3	ilp2	Nm	3	8		3	chico	Nm	3	8
3	Wild-type	LLk	1	8		3	ilp2	Nm	2	8		3	chico	Nm	9	9
3	Wild-type	1HSc	10	9		3	ilp2	A	6	10		3	chico	A	7	11
3	Wild-type	1HSc	11	11		3	ilp2	A	3	9		3	chico	A	10	9
3	Wild-type	1HSc	4	9		3	ilp2	A	5	9		3	chico	A	2	9
3	Wild-type	1HSc	2	10		3	ilp2	A	2	11		3	chico	A	5	10
3	Wild-type	1HSc	1	10		3	ilp2	A	10	11		3	chico	A	1	9
3	Wild-type	1HSc	7	10		3	ilp2	A	11	10		3	chico	A	11	11
3	Wild-type	1HSc	3	10		3	ilp2	A	8	10		3	chico	A	12	11
3	Wild-type	1HSc	12	10		3	ilp2	A	12	11		3	chico	A	4	9
3	Wild-type	1HSc	9	9		3	ilp2	A	4	9		3	chico	A	8	10
3	Wild-type	1HSc	5	10		3	ilp2	A	1	10		3	chico	A	9	10
3	Wild-type	1HLk	7	10		3	ilp2	LSc	3	7		3	chico	LSc	8	7
3	Wild-type	1HLk	9	10		3	ilp2	LSc	1	8		3	chico	LSc	5	8
3	Wild-type	1HLk	4	9		3	ilp2	LSc	5	8		3	chico	LSc	12	8
3	Wild-type	1HLk	12	9		3	ilp2	LSc	4	8		3	chico	LSc	6	8
3	Wild-type	1HLk	2	10		3	ilp2	LSc	11	8		3	chico	LSc	11	8
3	Wild-type	1HLk	11	9		3	ilp2	LSc	2	8		3	chico	LSc	9	8
3	Wild-type	1HLk	10	10		3	ilp2	LSc	8	8		3	chico	LSc	2	8
3	Wild-type	1HLk	5	9		3	ilp2	LSc	10	8		3	chico	LSc	4	8
3	Wild-type	1HLk	6	11		3	ilp2	LSc	7	8		3	chico	LSc	3	8
3	Wild-type	1HLk	1	10		3	ilp2	LSc	12	8		3	chico	LSc	7	9
3	Wild-type	8HSc	5	8		3	ilp2	LLk	6	8		3	chico	LLk	9	9
3	Wild-type	8HSc	6	8		3	ilp2	LLk	9	8		3	chico	LLk	1	9
3	Wild-type	8HSc	10	9		3	ilp2	LLk	1	7		3	chico	LLk	7	8
3	Wild-type	8HSc	2	8		3	ilp2	LLk	4	8		3	chico	LLk	3	8
3	Wild-type	8HSc	7	8		3	ilp2	LLk	10	8		3	chico	LLk	8	8
3	Wild-type	8HSc	3	9		3	ilp2	LLk	5	8		3	chico	LLk	11	8
3	Wild-type	8HSc	9	8		3	ilp2	LLk	2	8		3	chico	LLk	12	8
3	Wild-type	8HSc	4	8		3	ilp2	LLk	8	8		3	chico	LLk	2	8
3	Wild-type	8HSc	8	9		3	ilp2	LLk	3	8		3	chico	LLk	10	8
3	Wild-type	8HSc	12	9		3	ilp2	LLk	12	8		3	chico	LLk	5	8
3	Wild-type	8HLk	6	8		3	ilp2	1HSc	8	10		3	chico	1HSc	9	9
3	Wild-type	8HLk	4	9		3	ilp2	1HSc	2	9		3	chico	1HSc	10	10
3	Wild-type	8HLk	9	9		3	ilp2	1HSc	7	9		3	chico	1HSc	2	10
3	Wild-type	8HLk	2	8		3	ilp2	1HSc	12	10		3	chico	1HSc	11	9
3	Wild-type	8HLk	1	8		3	ilp2	1HSc	9	10		3	chico	1HSc	7	11
3	Wild-type	8HLk	7	8		3	ilp2	1HSc	6	11		3	chico	1HSc	3	9
3	Wild-type	8HLk	11	9		3	ilp2	1HSc	1	11		3	chico	1HSc	5	10
3	Wild-type	8HLk	10	8		3	ilp2	1HSc	4	9		3	chico	1HSc	6	11
3	Wild-type	8HLk	5	9		3	ilp2	1HSc	10	9		3	chico	1HSc	12	10
3	Wild-type	8HLk	12	8		3	ilp2	1HSc	3	10		3	chico	1HSc	8	10
						3	ilp2	1HLk	7	9		3	chico	1HLk	6	10
						3	ilp2	1HLk	2	9		3	chico	1HLk	7	10
						3	ilp2	1HLk	12	10		3	chico	1HLk	1	10
						3	ilp2	1HLk	10	10		3	chico	1HLk	5	10
						3	ilp2	1HLk	4	9		3	chico	1HLk	8	9
						3	ilp2	1HLk	9	11		3	chico	1HLk	2	9
						3	ilp2	1HLk	8	11		3	chico	1HLk	9	11
						3	ilp2	1HLk	3	10		3	chico	1HLk	4	9
						3	ilp2	1HLk	6	10		3	chico	1HLk	11	9
						3	ilp2	1HLk	5	10		3	chico	1HLk	10	10
						3	ilp2	8HSc	2	10		3	chico	8HSc	3	9
						3	ilp2	8HSc	1	10		3	chico	8HSc	5	9
						3	ilp2	8HSc	4	11		3	chico	8HSc	4	9
						3	ilp2	8HSc	3	11		3	chico	8HSc	11	9
						3	ilp2	8HSc	9	10		3	chico	8HSc	7	9
						3	ilp2	8HSc	10	10		3	chico	8HSc	8	9
						3	ilp2	8HSc	8	9		3	chico	8HSc	10	9
						3	ilp2	8HSc	12	11		3	chico	8HSc	12	9
						3	ilp2	8HSc	11	10		3	chico	8HSc	2	10
						3	ilp2	8HSc	5	10		3	chico	8HSc	6	9
						3	ilp2	8HLk	9	9		3	chico	8HLk	10	9
						3	ilp2	8HLk	5	10		3	chico	8HLk	2	9
						3	ilp2	8HLk	10	10		3	chico	8HLk	12	9
						3	ilp2	8HLk	4	11		3	chico	8HLk	8	9
						3	ilp2	8HLk	8	9		3	chico	8HLk	9	9
						3	ilp2	8HLk	2	10		3	chico	8HLk	6	9
						3	ilp2	8HLk	11	10		3	chico	8HLk	5	10
						3	ilp2	8HLk	1	10		3	chico	8HLk	3	9
						3	ilp2	8HLk	2	11		3	chico	8HLk	1	9
						3	ilp2	8HLk	12	9		3	chico	8HLk	7	9
